# Supplementary material for: DNA punch cards for storing data on native DNA sequences via enzymatic nicking
Source: Nat Commun. 2020 Apr 8;11:1742. doi: 10.1038/s41467-020-15588-z (PMC7142088; doi:10.1038/s41467-020-15588-z)
Supplement: Supplementary file 6 — Source Data [file 41467_2020_15588_MOESM6_ESM.xlsx]

## Sheet: Figure2
Part b
			## htsjdk.samtools.metrics.StringHeader
			# picard.analysis.CollectInsertSizeMetrics HISTOGRAM_FILE=5_CCGTCCCG_L001_R.insert_size_histogram.all.pdf MINIMUM_PCT=0.5 INCLUDE_DUPLICATES=true INPUT=5_CCGTCCCG_L001_R.dedup.bam OUTPUT=5_CCGTCCCG_L001_R.insert_size_metrics.all.txt DEVIATIONS=10.0 METRIC_ACCUMULATION_LEVEL=[ALL_READS] ASSUME_SORTED=true STOP_AFTER=0 VERBOSITY=INFO QUIET=false VALIDATION_STRINGENCY=STRICT COMPRESSION_LEVEL=5 MAX_…
			## htsjdk.samtools.metrics.StringHeader
			# Started on: Tue Nov 13 15:38:43 CST 2018
			## METRICS CLASS	picard.analysis.InsertSizeMetrics
			MEDIAN_INSERT_SIZE	MEDIAN_ABSOLUTE_DEVIATION	MIN_INSERT_SIZE	MAX_INSERT_SIZE	MEAN_INSERT_SIZE	STANDARD_DEVIATION	READ_PAIRS	PAIR_ORIENTATION	WIDTH_OF_10_PERCENT	WIDTH_OF_20_PERCENT	WIDTH_OF_30_PERCENT	WIDTH_OF_40_PERCENT	WIDTH_OF_50_PERCENT	WIDTH_OF_60_PERCENT	WIDTH_OF_70_PERCENT	WIDTH_OF_80_PERCENT	WIDTH_OF_90_PERCENT	WIDTH_OF_99_PERCENT	SAMPLE	LIBRARY	READ_GROUP
			93	18	5	450	97.1665	40.6636	140642	FR	23	31	33	35	37	51	55	89	143	713
			## HISTOGRAM	java.lang.Integer
			insert_size	All_Reads.fr_count
			5	1
			19	4
			20	5
			21	7
			22	7
			23	5
			24	11
			25	19
			26	157
			27	308
			28	26
			29	123
			30	67
			31	53
			32	72
			33	80
			34	1454
			35	70
			36	42
			37	22
			38	39
			39	47
			40	1519
			41	99
			42	55
			43	33
			44	76
			45	40
			46	67
			47	51
			48	171
			49	2372
			50	187
			51	86
			52	96
			53	273
			54	151
			55	182
			56	183
			57	188
			58	336
			59	259
			60	225
			61	263
			62	276
			63	4920
			64	1869
			65	719
			66	827
			67	948
			68	16387
			69	343
			70	525
			71	1251
			72	721
			73	367
			74	921
			75	6803
			76	649
			77	2923
			78	12689
			79	3052
			80	231
			81	240
			82	409
			83	331
			84	302
			85	619
			86	442
			87	319
			88	208
			89	382
			90	494
			91	211
			92	329
			93	690
			94	469
			95	5135
			96	615
			97	424
			98	665
			99	592
			100	361
			101	490
			102	454
			103	491
			104	1992
			105	300
			106	187
			107	253
			108	825
			109	12858
			110	15339
			111	442
			112	1799
			113	260
			114	110
			115	85
			116	127
			117	95
			118	94
			119	105
			120	271
			121	194
			122	323
			123	87
			124	82
			125	171
			126	71
			127	268
			128	93
			129	58
			130	83
			131	299
			132	303
			133	371
			134	131
			135	91
			136	333
			137	90
			138	358
			139	248
			140	106
			141	213
			142	107
			143	442
			144	272
			145	186
			146	186
			147	76
			148	226
			149	2399
			150	68
			151	231
			152	60
			153	61
			154	148
			155	69
			156	174
			157	455
			158	60
			159	151
			160	1119
			161	39
			162	208
			163	28
			164	167
			165	80
			166	152
			167	53
			168	58
			169	119
			170	145
			171	115
			172	91
			173	88
			174	124
			175	28
			176	32
			177	193
			178	78
			179	135
			180	116
			181	61
			182	106
			183	280
			184	43
			185	146
			186	180
			187	403
			188	119
			189	105
			190	81
			191	22
			192	81
			193	39
			194	32
			195	40
			196	44
			197	107
			198	23
			199	32
			200	128
			201	21
			202	24
			203	110
			204	109
			205	33
			206	92
			207	101
			208	53
			209	97
			210	104
			211	35
			212	73
			213	87
			214	44
			215	123
			216	23
			217	63
			218	110
			219	42
			220	26
			221	116
			222	43
			223	321
			224	79
			225	84
			226	124
			227	507
			228	13
			229	64
			230	55
			231	80
			232	16
			233	62
			234	83
			235	23
			236	68
			237	56
			238	65
			239	107
			240	96
			241	88
			242	59
			243	13
			244	34
			245	71
			246	74
			247	62
			248	26
			249	55
			250	54
			251	16
			252	25
			253	63
			254	76
			255	12
			256	102
			257	15
			258	53
			259	19
			260	76
			261	102
			262	26
			263	157
			264	79
			265	25
			266	86
			267	73
			268	23
			269	68
			270	46
			271	18
			272	62
			273	73

## Sheet: Figure3
Part a																					Part b
																					## htsjdk.samtools.metrics.StringHeader
## htsjdk.samtools.metrics.StringHeader																					# picard.analysis.CollectInsertSizeMetrics HISTOGRAM_FILE=dn_TGACCAAT_L001_R.insert_size_histogram.all.pdf MINIMUM_PCT=0.5 INCLUDE_DUPLICATES=true INPUT=dn_TGACCAAT_L001_R.dedup.bam OUTPUT=dn_TGACCAAT_L001_R.insert_size_metrics.all.txt DEVIATIONS=10.0 METRIC_ACCUMULATION_LEVEL=[ALL_READS] ASSUME_SORTED=true STOP_AFTER=0 VERBOSITY=INFO QUIET=false VALIDATION_STRINGENCY=STRICT COMPRESSION_LEVEL=5 M…
# picard.analysis.CollectInsertSizeMetrics HISTOGRAM_FILE=G_CGATGTAT_L001_R.insert_size_histogram.all.pdf MINIMUM_PCT=0.5 INCLUDE_DUPLICATES=true INPUT=G_CGATGTAT_L001_R.dedup.bam OUTPUT=G_CGATGTAT_L001_R.insert_size_metrics.all.txt DEVIATIONS=10.0 METRIC_ACCUMULATION_LEVEL=[ALL_READS] ASSUME_SORTED=true STOP_AFTER=0 VERBOSITY=INFO QUIET=false VALIDATION_STRINGENCY=STRICT COMPRESSION_LEVEL=5 MAX_…																					## htsjdk.samtools.metrics.StringHeader
## htsjdk.samtools.metrics.StringHeader																					# Started on: Wed Oct 31 15:25:19 CDT 2018
# Started on: Wed Nov 28 20:30:55 CST 2018
																					## METRICS CLASS	picard.analysis.InsertSizeMetrics
## METRICS CLASS	picard.analysis.InsertSizeMetrics																				MEDIAN_INSERT_SIZE	MEDIAN_ABSOLUTE_DEVIATION	MIN_INSERT_SIZE	MAX_INSERT_SIZE	MEAN_INSERT_SIZE	STANDARD_DEVIATION	READ_PAIRS	PAIR_ORIENTATION	WIDTH_OF_10_PERCENT	WIDTH_OF_20_PERCENT	WIDTH_OF_30_PERCENT	WIDTH_OF_40_PERCENT	WIDTH_OF_50_PERCENT	WIDTH_OF_60_PERCENT	WIDTH_OF_70_PERCENT	WIDTH_OF_80_PERCENT	WIDTH_OF_90_PERCENT	WIDTH_OF_99_PERCENT	SAMPLE	LIBRARY	READ_GROUP
MEDIAN_INSERT_SIZE	MEDIAN_ABSOLUTE_DEVIATION	MIN_INSERT_SIZE	MAX_INSERT_SIZE	MEAN_INSERT_SIZE	STANDARD_DEVIATION	READ_PAIRS	PAIR_ORIENTATION	WIDTH_OF_10_PERCENT	WIDTH_OF_20_PERCENT	WIDTH_OF_30_PERCENT	WIDTH_OF_40_PERCENT	WIDTH_OF_50_PERCENT	WIDTH_OF_60_PERCENT	WIDTH_OF_70_PERCENT	WIDTH_OF_80_PERCENT	WIDTH_OF_90_PERCENT	WIDTH_OF_99_PERCENT	SAMPLE	LIBRARY	READ_GROUP	74	12	12	333	77.0761	20.3077	112690	FR	5	7	13	21	25	35	37	49	57	145
131	31	19	450	126.29	60.1052	96291	FR	3	33	41	51	63	105	107	127	179	639
																					## HISTOGRAM	java.lang.Integer
## HISTOGRAM	java.lang.Integer																				insert_size	All_Reads.fr_count
insert_size	All_Reads.fr_count																				12	1
19	3																				19	21
20	4																				20	35
21	22																				21	40
22	15																				22	37
23	9																				23	40
24	3																				24	253
25	8																				25	61
26	12																				26	88
27	83																				27	92
28	11																				28	72
29	9																				29	70
30	6																				30	122
31	28																				31	143
32	27																				32	159
33	19																				33	458
34	93																				34	379
35	11																				35	798
36	16																				36	145
37	6																				37	143
38	10																				38	223
39	39																				39	120
40	332																				40	272
41	15																				41	244
42	59																				42	223
43	657																				43	591
44	79																				44	364
45	182																				45	279
46	580																				46	347
47	32																				47	267
48	31																				48	469
49	70																				49	481
50	321																				50	606
51	80																				51	689
52	757																				52	701
53	36																				53	709
54	50																				54	754
55	77																				55	1031
56	61																				56	632
57	58																				57	861
58	206																				58	983
59	159																				59	1804
60	224																				60	821
61	87																				61	908
62	109																				62	1251
63	174																				63	7909
64	163																				64	3490
65	210																				65	1850
66	183																				66	1413
67	333																				67	1253
68	7088																				68	6844
69	237																				69	877
70	164																				70	1367
71	210																				71	8590
72	206																				72	2012
73	228																				73	1019
74	242																				74	1194
75	185																				75	1746
76	363																				76	8043
77	1710																				77	1198
78	9042																				78	641
79	1988																				79	739
80	166																				80	634
81	133																				81	735
82	196																				82	544
83	213																				83	1154
84	349																				84	1103
85	357																				85	969
86	241																				86	1261
87	190																				87	1000
88	199																				88	1809
89	192																				89	1389
90	215																				90	1017
91	157																				91	5204
92	188																				92	4683
93	169																				93	2507
94	271																				94	612
95	278																				95	411
96	365																				96	493
97	196																				97	653
98	267																				98	4077
99	239																				99	341
100	325																				100	293
101	2938																				101	404
102	1306																				102	7119
103	1715																				103	239
104	606																				104	151
105	520																				105	176
106	3073																				106	170
107	225																				107	215
108	176																				108	96
109	425																				109	42
110	253																				110	66
111	182																				111	141
112	922																				112	187
113	163																				113	127
114	120																				114	72
115	182																				115	73
116	170																				116	108
117	147																				117	218
118	200																				118	113
119	222																				119	149
120	174																				120	108
121	139																				121	59
122	162																				122	35
123	153																				123	24
124	211																				124	72
125	176																				125	46
126	153																				126	39
127	208																				127	52
128	124																				128	33
129	188																				129	32
130	212																				130	38
131	9616																				131	48
132	174																				132	63
133	125																				133	57
134	144																				134	132
135	369																				135	96
136	162																				136	107
137	182																				137	91
138	169																				138	78
139	132																				139	74
140	132																				140	49
141	209																				141	31
142	598																				142	28
143	115																				143	19
144	180																				144	28
145	2529																				145	198
146	139																				146	445
147	2328																				147	288
148	4497																				148	23
149	1091																				149	8
150	154																				150	10
151	1767																				151	6
152	638																				152	5
153	1661																				153	11
154	3367																				154	15
155	231																				155	10
156	131																				156	11
157	120																				157	6
158	79																				158	8
159	87																				159	32
160	127																				160	6
161	156																				161	4
162	3198																				162	10
163	334																				163	4
164	547																				164	6
165	132																				165	44
166	57																				166	20
167	74																				167	50
168	78																				168	47
169	42																				169	37
170	41																				170	43
171	41																				171	7
172	55																				172	2
173	61																				173	6
174	67																				174	2
175	30																				175	7
176	62																				176	3
177	105																				178	13
178	65																				179	2
179	71																				181	2
180	282																				182	5
181	52																				183	3
182	52																				184	4
183	43																				185	5
184	33																				186	3
185	53																				187	6
186	60																				188	5
187	117																				189	17
188	81																				190	3
189	164																				192	4
190	206																				193	2
191	92
192	35
193	52
194	46
195	56
196	44
197	70
198	15
199	75
200	32
201	10
202	27
203	47
204	29
205	54
206	45
207	38
208	41
209	29
210	24
211	29
212	31
213	61
214	29
215	29
216	21
217	26
218	72
219	66
220	1898
221	74
222	35
223	130
224	50
225	34
226	38
227	191
228	26
229	33
230	198
231	19
232	12
233	44
234	23
235	25
236	41
237	20
238	32
239	20
240	36
241	43
242	46
243	18
244	25
245	18
246	36
247	39
248	26
249	21
250	20
251	19
252	22
253	26
254	48
255	54
256	28
257	39
258	14
259	6
260	14
261	76
262	34
263	32
264	18
265	41
266	22
267	38
268	21
269	47
270	382
271	15
272	28
273	50
274	17
275	18
276	25
277	16
278	18
279	16
280	6
281	17
282	18
283	34
284	34
285	11
286	30
287	30
288	11
289	15
290	44
291	18
292	8
293	27
294	12
295	25
296	16
297	21
298	40
299	8
300	12
301	10
302	11
303	18
304	11
305	14
306	30
307	45
308	148
309	13
310	26
311	11
312	22
313	16
314	9
315	158
316	9
317	11
318	11
319	8
320	22
321	5
322	33
323	20
324	10
325	10
326	19
327	9
328	11
329	20
330	5
331	10
332	21
333	26
334	13
335	13
336	14
337	7
338	13
339	9
340	13
341	16
342	13
343	11
344	17
345	25
346	17
347	15
348	8
349	13
350	6
351	16
352	4
353	11
354	33
355	8
356	9
357	1
358	17
359	6
360	11
361	23
362	8
363	9
364	13
365	19
366	5
367	9
368	13
369	8
370	14
371	16
372	7
373	7
374	18
375	13
376	5
377	9
378	3
379	5
380	5
381	29
382	436
383	11
384	4
386	2
387	9
388	7
389	6
390	19
391	3
392	51
393	5
394	4
395	41
396	9
397	3
398	7
399	19
400	161
401	78
402	7
403	4
404	8
405	1
406	3
407	9
408	16
409	2
410	6
411	5
412	1
413	7
414	2
415	3
416	11
417	10
418	7
419	1
420	7
421	3
422	2
423	4
424	9
425	2
426	4
427	1
428	2
429	3
430	4
431	4
432	5
433	4
434	9
435	3
436	1
437	11
438	5
439	4
440	4
441	7

## Sheet: Figure 4
	Gel						Self fluorescence												Sybr Gold stained
				Graphs
								withtoeld					withtoeld
							background	5X	0X				background	4X	2X	1X
					Time	T° 485,520	H20	H21	H22		Time	T° 485,520	L1	L3	L5	L7
					00:00:00	25.1	1891	10135	1925		00:00:00	25.1	1772	8754	5614	3526
					00:00:30	25.1	1899	10709	1942		00:00:30	25.1	1751	9263	5873	3653
					00:01:00	25.1	1958	11338	2029		00:01:00	25.1	1803	9616	6064	3846
					00:01:30	25.1	1918	11733	2002		00:01:30	25.1	1802	9947	6395	3875
					00:02:00	25.1	1923	11940	2067		00:02:00	25.1	1785	10300	6617	3971
					00:02:30	25.1	1925	12267	2093		00:02:30	25.1	1770	10454	6780	4143
					00:03:00	25.1	1940	12589	2129		00:03:00	25.1	1759	10638	6914	4155
					00:03:30	25.1	1945	12908	2126		00:03:30	25.1	1774	10844	6955	4213
					00:04:00	25.1	1950	12918	2141		00:04:00	25.1	1738	11076	7141	4250
					00:04:30	25.1	1927	13124	2206		00:04:30	25.1	1766	11109	7165	4387
					00:05:00	25.1	1926	13199	2175		00:05:00	25.1	1742	11302	7326	4312
					00:05:30	25.1	1921	13351	2282		00:05:30	25.1	1765	11489	7358	4343
					00:06:00	25.1	1955	13706	2271		00:06:00	25.1	1753	11544	7332	4338
					00:06:30	25.1	1968	13713	2226		00:06:30	25.1	1791	11603	7354	4356
					00:07:00	25.1	1915	13719	2256		00:07:00	25.1	1729	11612	7413	4339
					00:07:30	25.1	1994	13821	2208		00:07:30	25.1	1744	11757	7491	4433
					00:08:00	25.1	1990	14173	2252		00:08:00	25.1	1801	11745	7590	4426
					00:08:30	25.1	2009	14013	2329		00:08:30	25.1	1805	11813	7406	4479
					00:09:00	25.1	1955	14014	2354		00:09:00	25.1	1759	11852	7522	4407
					00:09:30	25.1	1933	14056	2351		00:09:30	25.1	1806	11890	7611	4456
					00:10:00	25.1	2012	14348	2274		00:10:00	25.1	1774	11886	7581	4405
					00:10:30	25.1	1986	14331	2358		00:10:30	25.1	1791	12049	7793	4396
					00:11:00	25.1	1986	14581	2317		00:11:00	25.1	1782	11994	7593	4442
					00:11:30	25.1	1951	14231	2289		00:11:30	25.1	1789	11894	7682	4504
					00:12:00	25.1	1966	14419	2294		00:12:00	25.1	1778	11964	7626	4405
					00:12:30	25.1	1979	14504	2258		00:12:30	25.1	1832	11901	7721	4471
					00:13:00	25.1	1952	14619	2333		00:13:00	25.1	1801	12147	7754	4484
					00:13:30	25.1	1991	14529	2290		00:13:30	25.1	1823	12100	7735	4486
					00:14:00	25.1	2006	14555	2310		00:14:00	25.1	1787	12037	7658	4391
					00:14:30	25.1	2008	14564	2315		00:14:30	25.1	1838	12319	7800	4443
					00:15:00	25.1	1995	14586	2307		00:15:00	25.1	1796	12356	7698	4381
					00:15:30	25.1	1985	14878	2287		00:15:30	25.1	1792	12281	7693	4495
					00:16:00	25.1	1955	14674	2301		00:16:00	25.1	1803	12328	7736	4460
					00:16:30	25.1	1956	14746	2352		00:16:30	25.1	1792	12169	7761	4531
					00:17:00	25.1	2020	14820	2361		00:17:00	25.1	1788	12206	7784	4509
					00:17:30	25.1	1976	14788	2373		00:17:30	25.1	1806	12024	7721	4481
					00:18:00	25.1	2016	14852	2384		00:18:00	25.1	1810	11982	7702	4514
					00:18:30	25.1	1974	14770	2317		00:18:30	25.1	1794	12256	7742	4498
					00:19:00	25.1	1984	15052	2352		00:19:00	25.1	1782	12362	7694	4435
					00:19:30	25.1	1993	14883	2343		00:19:30	25.1	1848	12259	7723	4462
					00:20:00	25.1	1926	15030	2396		00:20:00	25.1	1783	12040	7632	4444
					00:20:30	25.1	1998	14888	2388		00:20:30	25.1	1809	12209	7872	4481
					00:21:00	25.1	2015	14960	2379		00:21:00	25.1	1792	12189	7776	4456
					00:21:30	25.1	1984	14887	2349		00:21:30	25.1	1758	12294	7813	4464
					00:22:00	25.1	1952	14898	2307		00:22:00	25.1	1804	12280	7616	4540
					00:22:30	25.1	1959	15041	2384		00:22:30	25.1	1795	12265	7797	4437
					00:23:00	25.1	2021	14988	2370		00:23:00	25.1	1788	12090	7764	4442
					00:23:30	25.1	2006	15018	2399		00:23:30	25.1	1779	12382	7785	4496
					00:24:00	25.1	1959	14912	2338		00:24:00	25.1	1852	12145	7772	4507
					00:24:30	25.1	1945	14844	2371		00:24:30	25.1	1824	12390	7861	4410
					00:25:00	25.1	1989	15063	2339		00:25:00	25.1	1780	12367	7759	4462
					00:25:30	25.1	1998	15153	2358		00:25:30	25.1	1784	12265	7763	4470
					00:26:00	25.1	1966	15021	2306		00:26:00	25.1	1788	12180	7790	4453
					00:26:30	25.1	1997	14957	2371		00:26:30	25.1	1816	12268	7827	4504
					00:27:00	25.1	1956	15149	2321		00:27:00	25.1	1817	12302	7836	4414
					00:27:30	25.1	1944	15086	2349		00:27:30	25.1	1779	12393	7858	4416
					00:28:00	25.1	1984	15196	2338		00:28:00	25.1	1787	12154	7744	4472
					00:28:30	25.1	2015	14905	2351		00:28:30	25.1	1829	12243	7831	4435
					00:29:00	25.1	2008	15174	2382		00:29:00	25.1	1783	12312	7904	4450
					00:29:30	25.1	2007	15106	2322		00:29:30	25.1	1823	12282	7805	4454
					00:30:00	25.1	1983	15082	2342		00:30:00	25.1	1779	12348	7720	4507
					00:30:30	25.1	1974	15307	2368		00:30:30	25.1	1860	12270	7802	4454
					00:31:00	25.1	2018	15009	2362		00:31:00	25.1	1833	12383	7772	4471
					00:31:30	25.1	1960	15204	2368		00:31:30	25.1	1756	12149	7684	4472
					00:32:00	25.1	2019	15090	2370		00:32:00	25.1	1814	12287	7806	4392
					00:32:30	25.1	2006	15172	2338		00:32:30	25.1	1805	12265	7728	4425
					00:33:00	25.1	2032	15113	2359		00:33:00	25.1	1784	12442	7889	4500
					00:33:30	25.1	1977	15121	2340		00:33:30	25.1	1824	12337	7789	4420
					00:34:00	25.1	2035	15228	2306		00:34:00	25.1	1803	12290	7819	4438
					00:34:30	25.1	1967	15012	2337		00:34:30	25.1	1816	12261	7745	4455
					00:35:00	25.1	2017	15185	2362		00:35:00	25.1	1774	12298	7766	4448
					00:35:30	25.1	1993	15007	2369		00:35:30	25.1	1778	12194	7844	4446
					00:36:00	25.1	1977	15201	2359		00:36:00	25.1	1805	12393	7693	4481
					00:36:30	25.1	1988	15134	2337		00:36:30	25.1	1790	12383	7751	4407
					00:37:00	25.1	2015	15255	2346		00:37:00	25.1	1836	12383	7787	4407
					00:37:30	25.1	1938	15391	2365		00:37:30	25.1	1788	12268	7605	4468
					00:38:00	25.1	2022	15259	2335		00:38:00	25.1	1836	12345	7732	4518
					00:38:30	25.1	1961	15239	2338		00:38:30	25.1	1796	12415	7794	4418
					00:39:00	25.1	1984	15174	2307		00:39:00	25.1	1794	12442	7823	4439
					00:39:30	25.1	1966	15058	2324		00:39:30	25.1	1807	12330	7820	4483
					00:40:00	25.1	1949	15101	2344		00:40:00	25.1	1796	12315	7747	4423
					00:40:30	25.1	1986	15173	2334		00:40:30	25.1	1855	12371	7796	4409
					00:41:00	25.1	1981	15154	2350		00:41:00	25.2	1857	12219	7827	4366
					00:41:30	25.1	1975	15165	2391		00:41:30	25.1	1792	12357	7753	4426
					00:42:00	25.1	1968	15413	2324		00:42:00	25.2	1803	12412	7684	4496
					00:42:30	25	1985	15400	2366		00:42:30	25.2	1836	12474	7774	4448
					00:43:00	25.1	1968	15036	2377		00:43:00	25.2	1816	12299	7806	4447
					00:43:30	25.1	1973	15282	2360		00:43:30	25.1	1808	12387	7839	4448
					00:44:00	25.1	1986	15151	2349		00:44:00	25.2	1829	12338	7781	4479
					00:44:30	25.1	2000	15159	2295		00:44:30	25.2	1803	12186	7896	4389
					00:45:00	25.1	1999	15293	2354		00:45:00	25.2	1790	12371	7749	4403
					00:45:30	25.1	1974	15053	2362		00:45:30	25.2	1794	12422	7770	4411
					00:46:00	25.1	2006	15148	2370		00:46:00	25.2	1779	12390	7803	4416
					00:46:30	25.1	1998	15217	2376		00:46:30	25.2	1817	12434	7706	4453
					00:47:00	25.1	1985	15277	2364
					00:47:30	25.1	1977	15281	2286
					00:48:00	25.1	2046	15188	2331
					00:48:30	25.1	1964	15377	2362
					00:49:00	25.1	1996	15326	2379
					00:49:30	25.1	1999	15193	2346
					00:50:00	25.1	2016	15318	2339
					00:50:30	25.1	1969	15458	2324
					00:51:00	25.1	2030	15174	2302
					00:51:30	25	1987	15214	2316
					00:52:00	25.1	2021	15189	2258
					00:52:30	25.1	1990	15401	2366
					00:53:00	25.1	1969	15314	2359
					00:53:30	25.1	1995	15358	2393
					00:54:00	25.1	1988	15363	2344
					00:54:30	25.1	1992	15379	2354
					00:55:00	25.1	2002	15350	2282
					00:55:30	25.1	2017	15350	2326
					00:56:00	25.1	1988	15182	2323
					00:56:30	25.1	1962	15243	2357
					00:57:00	25.1	2001	15388	2326
					00:57:30	25.1	1993	15318	2332
					00:58:00	25.1	2013	15199	2361
					00:58:30	25.1	1982	15419	2324
					00:59:00	25.1	2049	15369	2318
					00:59:30	25.1	2031	15199	2383
					01:00:00	25.1	1968	15510	2293
					01:00:30	25.1	1988	15306	2319
					01:01:00	25.1	1981	15455	2331
					01:01:30	25.1	1993	15330	2300
					01:02:00	25.1	1956	15319	2373
					01:02:30	25.1	2033	15491	2314
					01:03:00	25.1	1989	15284	2335
					01:03:30	25.1	1991	15387	2341
					01:04:00	25.1	1978	15350	2319
					01:04:30	25.1	1989	15532	2330
					01:05:00	25.1	2043	15388	2355
					01:05:30	25.1	1978	15460	2359
					01:06:00	25.1	2005	15290	2353
					01:06:30	25.1	1981	15467	2312
					01:07:00	25.1	1940	15366	2400
					01:07:30	25.1	2020	15313	2336
					01:08:00	25.1	1988	15526	2349
					01:08:30	25.1	2037	15499	2327
					01:09:00	25.1	1966	15429	2317
					01:09:30	25.1	1957	15389	2363
					01:10:00	25.1	1975	15402	2344
					01:10:30	25.1	2040	15328	2326
					01:11:00	25.1	2014	15344	2312
					01:11:30	25.1	2022	15591	2328
					01:12:00	25.1	2017	15361	2317
					01:12:30	25.1	2023	15352	2323
					01:13:00	25.1	1982	15165	2335
					01:13:30	25.1	1978	15308	2277
					01:14:00	25.1	1987	15357	2334
					01:14:30	25.1	1952	15471	2389
					01:15:00	25.1	1932	15430	2322
					01:15:30	25.1	2029	15441	2354
					01:16:00	25.1	1974	15477	2373
					01:16:30	25.1	1988	15463	2287
					01:17:00	25.1	1979	15591	2283
					01:17:30	25.1	2031	15401	2295
					01:18:00	25.1	1959	15412	2313
					01:18:30	25.1	1968	15486	2270
					01:19:00	25.1	1975	15414	2351
					01:19:30	25.1	1985	15622	2351
					01:20:00	25.1	2030	15435	2299
					01:20:30	25.1	1998	15388	2343
					01:21:00	25.1	2027	15303	2283
					01:21:30	25.1	1971	15337	2306
					01:22:00	25.1	1985	15535	2285
					01:22:30	25.1	2009	15473	2309
					01:23:00	25.1	2087	15597	2327
					01:23:30	25.1	1994	15392	2291
					01:24:00	25.1	1955	15447	2331
					01:24:30	25.1	1991	15384	2322
					01:25:00	25.1	1998	15169	2283
					01:25:30	25.1	2025	15221	2304
					01:26:00	25.1	1984	15406	2299
					01:26:30	25.1	1988	15294	2290
					01:27:00	25.1	1954	15339	2299
					01:27:30	25.1	1956	15333	2273
					01:28:00	25.1	1959	15336	2330
					01:28:30	25.1	1982	15491	2355
					01:29:00	25.1	1952	15560	2248
					01:29:30	25.1	2009	15475	2319
					01:30:00	25.1	1955	15314	2295
					01:30:30	25.1	1986	15448	2333
					01:31:00	25.1	1968	15453	2305
					01:31:30	25.1	1970	15349	2325
					01:32:00	25.1	1957	15420	2284
					01:32:30	25.1	1959	15605	2290
					01:33:00	25.1	1974	15457	2323
					01:33:30	25.1	2039	15435	2297
					01:34:00	25.1	1954	15527	2283
					01:34:30	25.1	2012	15355	2287
					01:35:00	25.1	1986	15277	2303
					01:35:30	25.1	1999	15281	2263
					01:36:00	25.1	2037	15395	2304
					01:36:30	25.1	2016	15381	2266
					01:37:00	25.1	1979	15301	2297
					01:37:30	25.1	1968	15377	2323
					01:38:00	25.1	1981	15113	2315
					01:38:30	25.1	1984	15193	2249
					01:39:00	25.1	2019	15367	2288
					01:39:30	25.1	1928	15576	2302
					01:40:00	25.1	1978	15448	2298
					01:40:30	25.1	2013	15271	2286
					01:41:00	25.1	2016	15281	2311
					01:41:30	25.1	1984	15429	2256
					01:42:00	25.1	1999	15421	2228
					01:42:30	25.1	1994	15570	2319
					01:43:00	25.1	1929	15396	2264
					01:43:30	25.1	1977	15404	2356
					01:44:00	25.1	1990	15381	2266
					01:44:30	25.1	2010	15307	2276
					01:45:00	25.1	2012	15432	2294
					01:45:30	25.1	1976	15294	2265
					01:46:00	25.1	2002	15437	2332
					01:46:30	25.1	1978	15473	2270
					01:47:00	25.1	1994	15543	2282
					01:47:30	25.1	1944	15495	2294
					01:48:00	25.1	2004	15508	2308
					01:48:30	25.1	1976	15517	2278
					01:49:00	25.1	2030	15448	2193
					01:49:30	25.1	1976	15457	2276
					01:50:00	25.1	2001	15378	2265
					01:50:30	25.1	2019	15340	2289
					01:51:00	25.1	1975	15530	2260
					01:51:30	25.1	1990	15247	2293
					01:52:00	25.1	2054	15468	2314
					01:52:30	25.1	1969	15245	2275
					01:53:00	25.1	1929	15404	2299
					01:53:30	25.1	1998	15295	2332
					01:54:00	25.1	1988	15305	2247
					01:54:30	25.1	2038	15227	2331
					01:55:00	25.1	1986	15369	2288
					01:55:30	25.1	2025	15274	2276
					01:56:00	25.1	1970	15406	2275
					01:56:30	25.1	2024	15264	2230
					01:57:00	25.1	1980	15315	2325
					01:57:30	25.1	1966	15458	2304
					01:58:00	25.1	1953	15463	2321
					01:58:30	25.1	2005	15306	2332
					01:59:00	25.1	2007	15422	2249
					01:59:30	25.1	2014	15420	2305
					02:00:00	25.1	1962	15391	2269
					02:00:30	25.1	1979	15475	2262
					02:01:00	25.1	2047	15213	2347
					02:01:30	25.1	1962	15409	2289
					02:02:00	25.1	1991	15584	2325
					02:02:30	25.1	2036	15465	2297
					02:03:00	25.1	2009	15602	2230
					02:03:30	25.1	1977	15522	2319
					02:04:00	25.1	2009	15502	2275
					02:04:30	25.1	1999	15482	2311
					02:05:00	25.1	1985	15423	2355
					02:05:30	25.1	1986	15370	2269
					02:06:00	25.1	2046	15435	2296
					02:06:30	25.1	2006	15534	2271
					02:07:00	25.1	1969	15406	2239
					02:07:30	25.1	1942	15512	2222
					02:08:00	25.1	1981	15336	2285
					02:08:30	25.1	1991	15386	2279
					02:09:00	25.1	1963	15504	2268
					02:09:30	25.1	1946	15457	2300
					02:10:00	25.1	1976	15524	2261
					02:10:30	25.1	1998	15477	2311
					02:11:00	25.1	1998	15501	2303
					02:11:30	25.1	1988	15233	2321
					02:12:00	25.1	1950	15601	2295
					02:12:30	25.1	1983	15432	2259
					02:13:00	25.1	2024	15476	2316
					02:13:30	25.1	1996	15456	2244
					02:14:00	25.1	1952	15551	2246
					02:14:30	25.1	2008	15481	2259
					02:15:00	25.1	2029	15454	2290
					02:15:30	25.1	1964	15339	2276
					02:16:00	25.1	2009	15402	2260
					02:16:30	25.1	1980	15408	2321
					02:17:00	25.1	1996	15419	2280
					02:17:30	25.1	1987	15451	2231
					02:18:00	25.1	1998	15431	2284
					02:18:30	25.1	1937	15508	2250
					02:19:00	25.1	2010	15709	2255
					02:19:30	25.1	1995	15457	2272
					02:20:00	25.1	2012	15588	2274
					02:20:30	25.1	1965	15590	2277
					02:21:00	25.1	1939	15621	2298
					02:21:30	25.1	2030	15447	2233
					02:22:00	25.1	2027	15466	2280
					02:22:30	25.1	1980	15349	2274
					02:23:00	25.1	1972	15529	2281
					02:23:30	25.1	1951	15305	2297
					02:24:00	25.1	2001	15594	2276
					02:24:30	25.1	1947	15601	2250
					02:25:00	25.1	1977	15397	2239
					02:25:30	25.1	1970	15301	2218
					02:26:00	25.1	2040	15531	2302
					02:26:30	25.1	1998	15514	2340
					02:27:00	25.1	1957	15654	2298
					02:27:30	25.1	2045	15464	2269
					02:28:00	25.1	1983	15458	2267
					02:28:30	25.1	1977	15401	2250
					02:29:00	25.1	1952	15520	2293
					02:29:30	25.1	1964	15533	2279
					02:30:00	25.1	1996	15341	2297
					02:30:30	25.1	1997	15481	2336
					02:31:00	25.1	2006	15604	2250
					02:31:30	25.1	1994	15504	2277
					02:32:00	25.1	1982	15522	2293
					02:32:30	25.1	2019	15437	2279
					02:33:00	25.1	2011	15646	2286
					02:33:30	25.1	2050	15329	2226
					02:34:00	25.1	1966	15594	2277
					02:34:30	25.1	1997	15551	2312
					02:35:00	25.1	1997	15494	2215
					02:35:30	25.1	1992	15420	2236
					02:36:00	25.1	1975	15524	2313
					02:36:30	25.1	1984	15601	2278
					02:37:00	25.1	1993	15723	2305
					02:37:30	25.1	1989	15441	2281
					02:38:00	25.1	1966	15480	2316
					02:38:30	25.1	2026	15456	2239
					02:39:00	25.1	2012	15417	2295
					02:39:30	25.1	2016	15790	2261
					02:40:00	25.1	2021	15456	2232
					02:40:30	25.1	2001	15725	2251
					02:41:00	25.1	1992	15316	2301
					02:41:30	25.1	1967	15454	2250
					02:42:00	25.1	1959	15399	2294
					02:42:30	25.1	2009	15443	2259
					02:43:00	25.1	2065	15446	2220
					02:43:30	25.1	2036	15746	2305
					02:44:00	25.1	2052	15562	2296
					02:44:30	25.1	2077	15468	2252
					02:45:00	25.1	1979	15468	2275
					02:45:30	25.1	1971	15469	2292
					02:46:00	25.1	2063	15525	2259
					02:46:30	25.1	2008	15520	2229
					02:47:00	25.1	2015	15388	2234
					02:47:30	25.1	2002	15647	2235
					02:48:00	25.1	2017	15552	2260
					02:48:30	25.1	1981	15667	2308
					02:49:00	25.1	1954	15395	2241
					02:49:30	25.1	1993	15490	2279
					02:50:00	25.1	2010	15463	2282
					02:50:30	25.1	2007	15615	2244
					02:51:00	25.1	2013	15600	2255
					02:51:30	25.1	1956	15522	2251
					02:52:00	25.1	1982	15669	2294
					02:52:30	25.1	2001	15596	2316
					02:53:00	25.1	2018	15371	2280
					02:53:30	25.1	1961	15358	2265
					02:54:00	25.1	2003	15508	2308
					02:54:30	25.1	1982	15491	2283
					02:55:00	25.1	2005	15409	2288
					02:55:30	25.1	1995	15480	2270
					02:56:00	25.1	2009	15515	2210
					02:56:30	25.1	2008	15507	2279
					02:57:00	25.1	2032	15677	2286
					02:57:30	25.1	1974	15490	2257
					02:58:00	25.1	2011	15441	2293
					02:58:30	25.1	1993	15563	2283
					02:59:00	25.1	1955	15466	2302
					02:59:30	25.1	2000	15405	2283
					03:00:00	25.1	1980	15306	2265

## Sheet: Supp. Figure 1
				Part c								Part d

## Sheet: Supp. Figure 2
		Full gel for parts b and c

## Sheet: Supp. Figure 3
Part c-PfAgo																					Part c- Cas9
## htsjdk.samtools.metrics.StringHeader																					## htsjdk.samtools.metrics.StringHeader
# picard.analysis.CollectInsertSizeMetrics HISTOGRAM_FILE=ssDNA_CGATGTAT_L001.insert_size_histogram.all.pdf MINIMUM_PCT=0.5 INCLUDE_DUPLICATES=true INPUT=ssDNA_CGATGTAT_L001.dedup.bam OUTPUT=ssDNA_CGATGTAT_L001.insert_size_metrics.all.txt DEVIATIONS=10.0 METRIC_ACCUMULATION_LEVEL=[ALL_READS] ASSUME_SORTED=true STOP_AFTER=0 VERBOSITY=INFO QUIET=false VALIDATION_STRINGENCY=STRICT COMPRESSION_LEVEL=…																					# picard.analysis.CollectInsertSizeMetrics HISTOGRAM_FILE=C1_GTGAAACG_L001.insert_size_histogram.all.pdf MINIMUM_PCT=0.5 INCLUDE_DUPLICATES=true INPUT=C1_GTGAAACG_L001.dedup.bam OUTPUT=C1_GTGAAACG_L001.insert_size_metrics.all.txt DEVIATIONS=10.0 METRIC_ACCUMULATION_LEVEL=[ALL_READS] ASSUME_SORTED=true STOP_AFTER=0 VERBOSITY=INFO QUIET=false VALIDATION_STRINGENCY=STRICT COMPRESSION_LEVEL=5 MAX_REC…
## htsjdk.samtools.metrics.StringHeader																					## htsjdk.samtools.metrics.StringHeader
# Started on: Tue Sep 04 13:49:23 CDT 2018																					# Started on: Tue Aug 14 23:24:10 CDT 2018
## METRICS CLASS	picard.analysis.InsertSizeMetrics																				## METRICS CLASS	picard.analysis.InsertSizeMetrics
MEDIAN_INSERT_SIZE	MEDIAN_ABSOLUTE_DEVIATION	MIN_INSERT_SIZE	MAX_INSERT_SIZE	MEAN_INSERT_SIZE	STANDARD_DEVIATION	READ_PAIRS	PAIR_ORIENTATION	WIDTH_OF_10_PERCENT	WIDTH_OF_20_PERCENT	WIDTH_OF_30_PERCENT	WIDTH_OF_40_PERCENT	WIDTH_OF_50_PERCENT	WIDTH_OF_60_PERCENT	WIDTH_OF_70_PERCENT	WIDTH_OF_80_PERCENT	WIDTH_OF_90_PERCENT	WIDTH_OF_99_PERCENT	SAMPLE	LIBRARY	READ_GROUP	MEDIAN_INSERT_SIZE	MEDIAN_ABSOLUTE_DEVIATION	MIN_INSERT_SIZE	MAX_INSERT_SIZE	MEAN_INSERT_SIZE	STANDARD_DEVIATION	READ_PAIRS	PAIR_ORIENTATION	WIDTH_OF_10_PERCENT	WIDTH_OF_20_PERCENT	WIDTH_OF_30_PERCENT	WIDTH_OF_40_PERCENT	WIDTH_OF_50_PERCENT	WIDTH_OF_60_PERCENT	WIDTH_OF_70_PERCENT	WIDTH_OF_80_PERCENT	WIDTH_OF_90_PERCENT	WIDTH_OF_99_PERCENT	SAMPLE	LIBRARY	READ_GROUP
123	19	2	449	123.449	37.7387	561108	FR	7	7	23	39	39	53	75	87	117	283				104	22	19	449	110.703	38.4195	129635	FR	9	19	27	35	45	55	67	87	127	267
## HISTOGRAM	java.lang.Integer																				## HISTOGRAM	java.lang.Integer
insert_size	All_Reads.fr_count																				insert_size	All_Reads.fr_count
2	1																				19	30
3	1																				20	47
4	2																				21	60
5	2																				22	229
6	1																				23	15
10	1																				24	15
11	1																				25	24
14	2																				26	15
15	1																				27	16
16	1																				28	39
19	53																				29	14
20	99																				30	38
21	107																				31	14
22	36																				32	44
23	46																				33	31
24	29																				34	30
25	33																				35	53
26	100																				36	32
27	77																				37	27
28	83																				38	88
29	50																				39	30
30	107																				40	57
31	84																				41	39
32	74																				42	60
33	220																				43	80
34	168																				44	81
35	182																				45	135
36	96																				46	186
37	141																				47	162
38	141																				48	200
39	145																				49	68
40	158																				50	183
41	192																				51	253
42	74																				52	133
43	141																				53	378
44	219																				54	366
45	180																				55	275
46	331																				56	494
47	156																				57	231
48	375																				58	401
49	276																				59	296
50	252																				60	500
51	425																				61	496
52	320																				62	546
53	5434																				63	359
54	2814																				64	920
55	1146																				65	528
56	781																				66	559
57	399																				67	872
58	847																				68	337
59	741																				69	617
60	983																				70	918
61	594																				71	1388
62	223																				72	1846
63	891																				73	1167
64	1283																				74	1608
65	494																				75	1539
66	957																				76	465
67	1309																				77	1991
68	471																				78	1802
69	668																				79	439
70	1071																				80	2224
71	882																				81	628
72	3375																				82	2692
73	1176																				83	3078
74	2450																				84	599
75	1922																				85	666
76	1342																				86	1981
77	2372																				87	726
78	3681																				88	2263
79	1489																				89	2542
80	3831																				90	1459
81	2667																				91	2712
82	2676																				92	2030
83	3479																				93	1565
84	2778																				94	3044
85	1118																				95	1756
86	3743																				96	1245
87	680																				97	674
88	5114																				98	959
89	6264																				99	1683
90	3260																				100	1734
91	4007																				101	1113
92	3075																				102	2250
93	2872																				103	1214
94	4170																				104	2937
95	5326																				105	920
96	2162																				106	1659
97	2188																				107	930
98	756																				108	2110
99	5085																				109	1145
100	6014																				110	1554
101	2541																				111	964
102	4094																				112	1303
103	10267																				113	876
104	82267																				114	432
105	1461																				115	1954
106	4296																				116	761
107	3825																				117	1449
108	5664																				118	2217
109	2568																				119	1156
110	3453																				120	1008
111	2024																				121	566
112	6333																				122	1178
113	6214																				123	793
114	2038																				124	721
115	6683																				125	1438
116	1814																				126	1356
117	2914																				127	1488
118	6678																				128	1289
119	1956																				129	331
120	1608																				130	1188
121	1489																				131	402
122	3948																				132	303
123	1964																				133	803
124	3803																				134	574
125	4303																				135	575
126	106035																				136	1236
127	6665																				137	623
128	881																				138	981
129	394																				139	653
130	358																				140	1010
131	533																				141	280
132	880																				142	563
133	2381																				143	561
134	2816																				144	1018
135	462																				145	346
136	4933																				146	537
137	695																				147	954
138	475																				148	158
139	2922																				149	793
140	2377																				150	470
141	2900																				151	394
142	1939																				152	733
143	1768																				153	244
144	467																				154	175
145	1844																				155	342
146	2337																				156	633
147	4045																				157	287
148	486																				158	194
149	517																				159	739
150	2157																				160	191
151	1872																				161	445
152	1443																				162	492
153	1707																				163	510
154	411																				164	140
155	2748																				165	603
156	2263																				166	95
157	1039																				167	455
158	267																				168	1983
159	2538																				169	257
160	1471																				170	435
161	455																				171	227
162	792																				172	495
163	1002																				173	94
164	528																				174	302
165	4314																				175	242
166	46854																				176	227
167	363																				177	94
168	187																				178	163
169	998																				179	233
170	960																				180	240
171	1277																				181	90
172	1640																				182	231
173	121																				183	285
174	244																				184	77
175	1144																				185	220
176	5624																				186	155
177	238																				187	284
178	887																				188	123
179	523																				189	248
180	810																				190	123
181	112																				191	141
182	879																				192	233
183	1028																				193	146
184	177																				194	126
185	228																				195	102
186	114																				196	32
187	769																				197	62
188	688																				198	127
189	785																				199	73
190	167																				200	153
191	895																				201	172
192	787																				202	173
193	999																				203	92
194	910																				204	88
195	644																				205	58
196	88																				206	24
197	434																				207	170
198	75																				208	21
199	601																				209	89
200	435																				210	152
201	494																				211	63
202	647																				212	45
203	712																				213	46
204	92																				214	117
205	142																				215	64
206	75																				216	103
207	679																				217	59
208	72																				218	63
209	507																				219	56
210	624																				220	37
211	558																				221	97
212	137																				222	16
213	419																				223	23
214	386																				224	54
215	100																				225	67
216	397																				226	66
217	617																				227	12
218	77																				228	22
219	807																				229	35
220	573																				230	62
221	493																				231	46
222	62																				232	4
223	55																				233	62
224	456																				234	21
225	587																				235	24
226	626																				236	71
227	69																				237	35
228	373																				238	23
229	433																				239	18
230	655																				240	42
231	435																				241	9
232	70																				242	51
233	57																				243	46
234	78																				244	40
235	471																				245	24
236	431																				246	10
237	501																				247	5
238	96																				248	1
239	407																				249	6
240	152																				250	31
241	64																				251	17
242	318																				252	50
243	186																				253	14
244	76																				254	20
245	368																				255	23
246	15																				256	4
247	53																				257	15
248	22																				258	34
249	200																				259	3
250	27																				260	16
251	233																				261	5
252	188																				262	34
253	256																				263	30
254	324																				264	55
255	381																				265	4
256	57																				266	2
257	286																				267	31
258	26																				268	5
259	34																				269	5
260	293																				270	9
261	25																				271	18
262	20																				272	8
263	24																				273	3
264	306																				274	13
265	16																				275	26
266	11																				276	1
267	100																				277	10
268	9																				278	5
269	18																				279	30
270	171																				280	23
271	202																				281	93
272	255																				282	15
273	272																				283	4
274	25																				284	21
275	183																				285	12
276	14																				286	19
277	190																				287	9
278	8																				288	21
279	151																				289	2
280	93																				290	12
281	5																				291	12
282	109																				292	2
283	67																				293	1
284	189																				294	6
285	13																				295	13
286	23																				296	11
287	5																				297	3
288	75																				298	3
289	19																				299	7
290	112																				300	8
291	96																				301	2
292	4																				302	7
293	83																				303	11
294	49																				304	13
295	95																				306	1
296	16																				307	8
297	82																				308	3
298	55																				310	6
299	8																				311	4
300	72																				312	1
301	3																				313	2
302	4																				314	4
303	83																				315	3
304	13																				316	11
305	61																				317	2
306	46																				318	4
307	110																				319	3
308	14																				320	3
309	5																				322	6
310	4																				323	5
311	71																				324	2
312	18
313	94
Part d PfAgo
## htsjdk.samtools.metrics.StringHeader																					Part d- Cas9
# picard.analysis.CollectInsertSizeMetrics HISTOGRAM_FILE=P3_CGATGTAT_L001_R.insert_size_histogram.all.pdf MINIMUM_PCT=0.5 INCLUDE_DUPLICATES=true INPUT=P3_CGATGTAT_L001_R.dedup.bam OUTPUT=P3_CGATGTAT_L001_R.insert_size_metrics.all.txt DEVIATIONS=10.0 METRIC_ACCUMULATION_LEVEL=[ALL_READS] ASSUME_SORTED=true STOP_AFTER=0 VERBOSITY=INFO QUIET=false VALIDATION_STRINGENCY=STRICT COMPRESSION_LEVEL=5 M…																					## htsjdk.samtools.metrics.StringHeader
## htsjdk.samtools.metrics.StringHeader																					# picard.analysis.CollectInsertSizeMetrics HISTOGRAM_FILE=C3_GTGAAACG_L001_R.insert_size_histogram.all.pdf MINIMUM_PCT=0.5 INCLUDE_DUPLICATES=true INPUT=C3_GTGAAACG_L001_R.dedup.bam OUTPUT=C3_GTGAAACG_L001_R.insert_size_metrics.all.txt DEVIATIONS=10.0 METRIC_ACCUMULATION_LEVEL=[ALL_READS] ASSUME_SORTED=true STOP_AFTER=0 VERBOSITY=INFO QUIET=false VALIDATION_STRINGENCY=STRICT COMPRESSION_LEVEL=5 M…
# Started on: Thu Dec 20 17:03:23 CST 2018																					## htsjdk.samtools.metrics.StringHeader
																					# Started on: Thu Dec 20 16:49:19 CST 2018
## METRICS CLASS	picard.analysis.InsertSizeMetrics
MEDIAN_INSERT_SIZE	MEDIAN_ABSOLUTE_DEVIATION	MIN_INSERT_SIZE	MAX_INSERT_SIZE	MEAN_INSERT_SIZE	STANDARD_DEVIATION	READ_PAIRS	PAIR_ORIENTATION	WIDTH_OF_10_PERCENT	WIDTH_OF_20_PERCENT	WIDTH_OF_30_PERCENT	WIDTH_OF_40_PERCENT	WIDTH_OF_50_PERCENT	WIDTH_OF_60_PERCENT	WIDTH_OF_70_PERCENT	WIDTH_OF_80_PERCENT	WIDTH_OF_90_PERCENT	WIDTH_OF_99_PERCENT	SAMPLE	LIBRARY	READ_GROUP	## METRICS CLASS	picard.analysis.InsertSizeMetrics
95	15	2	450	112.059	50.164	184622	FR	1	7	29	29	31	63	79	151	245	579				MEDIAN_INSERT_SIZE	MEDIAN_ABSOLUTE_DEVIATION	MIN_INSERT_SIZE	MAX_INSERT_SIZE	MEAN_INSERT_SIZE	STANDARD_DEVIATION	READ_PAIRS	PAIR_ORIENTATION	WIDTH_OF_10_PERCENT	WIDTH_OF_20_PERCENT	WIDTH_OF_30_PERCENT	WIDTH_OF_40_PERCENT	WIDTH_OF_50_PERCENT	WIDTH_OF_60_PERCENT	WIDTH_OF_70_PERCENT	WIDTH_OF_80_PERCENT	WIDTH_OF_90_PERCENT	WIDTH_OF_99_PERCENT	SAMPLE	LIBRARY	READ_GROUP
																					99	20	2	450	117.857	57.1934	189215	FR	1	3	41	41	41	73	95	221	221	703
## HISTOGRAM	java.lang.Integer
insert_size	All_Reads.fr_count																				## HISTOGRAM	java.lang.Integer
2	2																				insert_size	All_Reads.fr_count
6	2																				2	2
9	1																				4	1
16	1																				5	1
18	1																				6	1
19	6																				11	1
20	6																				13	1
21	9																				16	1
22	9																				19	1
23	14																				20	1
24	16																				21	5
25	33																				22	1
26	27																				23	4
27	25																				24	4
28	29																				25	8
29	29																				26	7
30	31																				27	6
31	23																				28	2
32	39																				29	6
33	33																				30	6
34	35																				31	8
35	52																				32	7
36	38																				33	21
37	40																				34	32
38	57																				35	30
39	56																				36	24
40	68																				37	26
41	89																				38	18
42	52																				39	23
43	71																				40	11
44	51																				41	21
45	71																				42	16
46	99																				43	32
47	41																				44	23
48	132																				45	22
49	157																				46	41
50	199																				47	27
51	316																				48	43
52	181																				49	27
53	295																				50	59
54	240																				51	46
55	446																				52	37
56	479																				53	90
57	6185																				54	70
58	3991																				55	95
59	2878																				56	107
60	582																				57	96
61	536																				58	125
62	278																				59	87
63	514																				60	74
64	570																				61	127
65	406																				62	306
66	686																				63	14541
67	427																				64	2571
68	594																				65	1543
69	446																				66	630
70	697																				67	655
71	429																				68	223
72	650																				69	86
73	522																				70	141
74	1091																				71	153
75	606																				72	238
76	1263																				73	183
77	454																				74	328
78	408																				75	237
79	828																				76	252
80	1625																				77	334
81	36676																				78	1070
82	1513																				79	52279
83	1044																				80	308
84	316																				81	121
85	591																				82	323
86	917																				83	157
87	940																				84	167
88	659																				85	304
89	809																				86	208
90	1392																				87	358
91	965																				88	86
92	2029																				89	372
93	2484																				90	318
94	2274																				91	179
95	30423																				92	321
96	992																				93	264
97	721																				94	830
98	916																				95	1159
99	1047																				96	1418
100	517																				97	1587
101	740																				98	2088
102	477																				99	35983
103	685																				100	100
104	138																				101	294
105	503																				102	185
106	526																				103	150
107	513																				104	213
108	342																				105	205
109	434																				106	49
110	434																				107	67
111	374																				108	320
112	932																				109	57
113	741																				110	67
114	67																				111	157
115	242																				112	92
116	764																				113	157
117	157																				114	44
118	245																				115	48
119	543																				116	167
120	472																				117	164
121	470																				118	74
122	517																				119	60
123	182																				120	249
124	595																				121	48
125	671																				122	159
126	209																				123	74
127	915																				124	148
128	360																				125	81
129	110																				126	39
130	119																				127	249
131	351																				128	228
132	737																				129	207
133	437																				130	220
134	172																				131	225
135	363																				132	240
136	772																				133	165
137	612																				134	76
138	1873																				135	144
139	691																				136	149
140	463																				137	180
141	316																				138	90
142	191																				139	224
143	402																				140	198
144	79																				141	208
145	668																				142	2629
146	252																				143	78
147	406																				144	17
148	593																				145	87
149	296																				146	180
150	140																				147	174
151	359																				148	157
152	89																				149	169
153	111																				150	25
154	552																				151	201
155	528																				152	39
156	474																				153	34
157	1109																				154	68
158	79																				155	27
159	440																				156	72
160	247																				157	98
161	80																				158	32
162	333																				159	180
163	47																				160	192
164	196																				161	166
165	94																				162	111
166	616																				163	183
167	572																				164	92
168	392																				165	107
169	544																				166	126
170	197																				167	122
171	510																				168	93
172	161																				169	89
173	310																				170	197
174	267																				171	90
175	232																				172	68
176	639																				173	75
177	352																				174	181
178	367																				175	175
179	154																				176	170
180	137																				177	232
181	79																				178	1743
182	356																				179	184
183	407																				180	115
184	225																				181	132
185	310																				182	74
186	306																				183	50
187	422																				184	82
188	288																				185	68
189	298																				186	70
190	165																				187	106
191	47																				188	60
192	264																				189	25
193	63																				190	130
194	49																				191	55
195	74																				192	70
196	84																				193	128
197	200																				194	24
198	239																				195	52
199	131																				196	149
200	181																				197	184
201	208																				198	30
202	46																				199	152
203	145																				200	208
204	342																				201	138
205	250																				202	73
206	148																				203	142
207	362																				204	228
208	239																				205	107
209	128																				206	154
210	195																				207	203
211	82																				208	893
212	205																				209	31013
213	155																				210	123
214	107																				211	66
215	264																				212	17
216	1082																				213	43
217	15486																				214	36
218	154																				215	77
219	27																				216	25
220	29																				217	23
221	125																				218	68
222	62																				219	7
223	706																				220	6
224	167																				221	50
225	89																				222	25
226	189																				223	18
227	557																				224	43
228	33																				225	42
229	84																				226	52
230	89																				227	16
231	94																				228	21
232	26																				229	54
233	112																				230	60
234	76																				231	45
235	25																				232	14
236	74																				233	39
237	56																				234	48
238	55																				235	12
239	106																				236	43
240	125																				237	51
241	111																				238	56
242	35																				239	60
243	25																				240	76
244	75																				241	193
245	84																				242	23
																					243	19
																					244	43
																					245	47
																					246	46
																					247	41
																					248	19
																					249	58
																					250	29
																					251	17
																					252	15
																					253	50
																					254	59
																					255	9
																					256	55
																					257	7
																					258	45
																					259	9
																					260	63
																					261	11
																					262	23
																					263	56
																					264	60
																					265	15
																					266	66
																					267	70
																					268	25
																					269	66
																					270	37
																					271	72
																					272	1740
																					273	314
																					274	176
																					275	108
																					276	101
																					277	51
																					278	16
																					279	51
																					280	3
																					281	43
																					282	61
																					283	10
																					284	8
																					285	45
																					286	9
																					287	54
																					288	33
																					289	34
																					290	20
																					291	33
																					292	9
																					293	11
																					294	2
																					295	9
																					296	2
																					297	11
																					298	7
																					299	6

## Sheet: Supp. Figure 5
									5b																					5c
									## htsjdk.samtools.metrics.StringHeader																					## htsjdk.samtools.metrics.StringHeader
									# picard.analysis.CollectInsertSizeMetrics HISTOGRAM_FILE=79_AGTTCCGT_L001.insert_size_histogram.all.pdf MINIMUM_PCT=0.5 INCLUDE_DUPLICATES=true INPUT=79_AGTTCCGT_L001.dedup.bam OUTPUT=79_AGTTCCGT_L001.insert_size_metrics.all.txt DEVIATIONS=10.0 METRIC_ACCUMULATION_LEVEL=[ALL_READS] ASSUME_SORTED=true STOP_AFTER=0 VERBOSITY=INFO QUIET=false VALIDATION_STRINGENCY=STRICT COMPRESSION_LEVEL=5 MAX_REC…																					# picard.analysis.CollectInsertSizeMetrics HISTOGRAM_FILE=80_ATGTCAGA_L001.insert_size_histogram.all.pdf MINIMUM_PCT=0.5 INCLUDE_DUPLICATES=true INPUT=80_ATGTCAGA_L001.dedup.bam OUTPUT=80_ATGTCAGA_L001.insert_size_metrics.all.txt DEVIATIONS=10.0 METRIC_ACCUMULATION_LEVEL=[ALL_READS] ASSUME_SORTED=true STOP_AFTER=0 VERBOSITY=INFO QUIET=false VALIDATION_STRINGENCY=STRICT COMPRESSION_LEVEL=5 MAX_REC…
									## htsjdk.samtools.metrics.StringHeader																					## htsjdk.samtools.metrics.StringHeader
									# Started on: Fri Aug 17 15:03:52 CDT 2018																					# Started on: Fri Aug 17 15:03:46 CDT 2018
									## METRICS CLASS	picard.analysis.InsertSizeMetrics																				## METRICS CLASS	picard.analysis.InsertSizeMetrics
									MEDIAN_INSERT_SIZE	MEDIAN_ABSOLUTE_DEVIATION	MIN_INSERT_SIZE	MAX_INSERT_SIZE	MEAN_INSERT_SIZE	STANDARD_DEVIATION	READ_PAIRS	PAIR_ORIENTATION	WIDTH_OF_10_PERCENT	WIDTH_OF_20_PERCENT	WIDTH_OF_30_PERCENT	WIDTH_OF_40_PERCENT	WIDTH_OF_50_PERCENT	WIDTH_OF_60_PERCENT	WIDTH_OF_70_PERCENT	WIDTH_OF_80_PERCENT	WIDTH_OF_90_PERCENT	WIDTH_OF_99_PERCENT	SAMPLE	LIBRARY	READ_GROUP	MEDIAN_INSERT_SIZE	MEDIAN_ABSOLUTE_DEVIATION	MIN_INSERT_SIZE	MAX_INSERT_SIZE	MEAN_INSERT_SIZE	STANDARD_DEVIATION	READ_PAIRS	PAIR_ORIENTATION	WIDTH_OF_10_PERCENT	WIDTH_OF_20_PERCENT	WIDTH_OF_30_PERCENT	WIDTH_OF_40_PERCENT	WIDTH_OF_50_PERCENT	WIDTH_OF_60_PERCENT	WIDTH_OF_70_PERCENT	WIDTH_OF_80_PERCENT	WIDTH_OF_90_PERCENT	WIDTH_OF_99_PERCENT	SAMPLE	LIBRARY
									101	19	21	450	114.501	37.5647	132082	FR	11	13	17	29	39	55	71	91	137	297				83	12	22	450	90.4992	26.6393	107444	FR	11	11	13	21	25	29	33	55	101	279
									## HISTOGRAM	java.lang.Integer																				## HISTOGRAM	java.lang.Integer
									insert_size	All_Reads.fr_count																				insert_size	All_Reads.fr_count
									21	5																				22	4
									22	4																				23	8
									23	2																				24	5
									24	4																				25	5
									25	2																				26	43
									26	42																				27	27
									27	20																				28	51
									28	45																				29	15
									29	8																				30	44
									30	39																				31	60
									31	20																				32	55
									32	28																				33	56
									33	19																				34	196
									34	26																				35	56
									35	31																				36	47
									36	36																				37	34
									37	30																				38	47
									38	21																				39	66
									39	27																				40	262
									40	36																				41	58
									41	47																				42	55
									42	51																				43	40
									43	42																				44	86
									44	76																				45	62
									45	59																				46	104
									46	67																				47	52
									47	40																				48	117
									48	68																				49	134
									49	67																				50	250
									50	178																				51	147
									51	104																				52	179
									52	84																				53	283
									53	186																				54	302
									54	249																				55	301
									55	181																				56	373
									56	239																				57	287
									57	273																				58	469
									58	254																				59	299
									59	162																				60	503
									60	386																				61	264
									61	198																				62	226
									62	203																				63	814
									63	492																				64	631
									64	448																				65	819
									65	682																				66	873
									66	624																				67	1565
									67	973																				68	6334
									68	728																				69	855
									69	591																				70	953
									70	462																				71	885
									71	555																				72	836
									72	649																				73	868
									73	709																				74	1321
									74	1199																				75	1104
									75	1056																				76	1091
									76	996																				77	5627
									77	1170																				78	17373
									78	703																				79	3100
									79	835																				80	803
									80	1192																				81	766
									81	729																				82	1062
									82	1033																				83	1182
									83	1517																				84	413
									84	984																				85	866
									85	1649																				86	1127
									86	1929																				87	1316
									87	1638																				88	380
									88	672																				89	1485
									89	1762																				90	1334
									90	1551																				91	486
									91	599																				92	1112
									92	1219																				93	1007
									93	1804																				94	1630
									94	1935																				95	15564
									95	20597																				96	720
									96	1855																				97	389
									97	1308																				98	824
									98	1646																				99	952
									99	1700																				100	345
									100	1184																				101	791
									101	1796																				102	329
									102	724																				103	304
									103	688																				104	610
									104	768																				105	228
									105	1160																				106	227
									106	1306																				107	199
									107	806																				108	603
									108	1474																				109	1078
									109	580																				110	1213
									110	423																				111	223
									111	1344																				112	896
									112	2132																				113	173
									113	768																				114	105
									114	933																				115	176
									115	543																				116	173
									116	923																				117	141
									117	899																				118	253
									118	584																				119	227
									119	1037																				120	549
									120	1131																				121	350
									121	746																				122	773
									122	1265																				123	148
									123	644																				124	122
									124	268																				125	261
									125	509																				126	152
									126	691																				127	628
									127	1367																				128	96
									128	347																				129	83
									129	575																				130	96
									130	564																				131	372
									131	767																				132	474
									132	1294																				133	556
									133	1305																				134	136
									134	842																				135	110
									135	735																				136	389
									136	823																				137	107
									137	631																				138	344
									138	613																				139	383
									139	897																				140	121
									140	308																				141	345
									141	707																				142	180
									142	456																				143	75
									143	218																				144	93
									144	531																				145	282
									145	2488																				146	387
									146	3404																				147	77
									147	3009																				148	234
									148	376																				149	378
									149	491																				150	48
									150	444																				151	276
									151	601																				152	41
									152	349																				153	75
									153	283																				154	169
									154	344																				155	53
									155	163																				156	214
									156	411																				157	402
									157	727																				158	63
									158	93																				159	199
									159	331																				160	211
									160	625																				161	56
									161	371																				162	257
									162	470																				163	48
									163	357																				164	179
									164	316																				165	48
									165	391																				166	147
									166	367																				167	57
									167	325																				168	45
									168	100																				169	117
									169	220																				170	110
									170	350																				171	123
									171	202																				172	102
									172	146																				173	113
									173	259																				174	131
									174	194																				175	41
									175	310																				176	32
									176	295																				177	136
									177	338																				178	54
									178	238																				179	110
									179	199																				180	75
									180	117																				181	33
									181	142																				182	76
									182	575																				183	69
									183	3275																				184	18
									184	631																				185	110
									185	207																				186	113
									186	243																				187	149
									187	258																				188	106
									188	159																				189	180
									189	69																				190	75
									190	116																				191	28
									191	43																				192	75
									192	132																				193	20
									193	47																				194	13
									194	35																				195	27
									195	42																				196	29
									196	54																				197	72
									197	140																				198	9
									198	22																				199	16
									199	41																				200	67
									200	120																				201	11
									201	28																				202	5
									202	44																				203	63
									203	113
									204	118
									205	25
									206	99
									207	122
									208	40
									209	157
									210	137
									211	28
									212	25
									213	76
									214	35
									215	109
									216	14
									217	23
									218	112
									219	17
									220	19
									221	74
									222	31
									223	15
									224	42
									225	59
									226	63
									227	11
									228	21
									229	49
									230	51
									231	61
									232	11
									233	54
									234	79
									235	12
									236	67
									237	45
									238	48
									239	49
									240	65
									241	71
									242	23
									243	11
									244	33
									245	46
									246	40
									247	42
									248	14
									249	50
									250	37
									251	11
									252	14
									253	30
									254	52
									255	12
									256	47
									257	5
									258	28
									259	8
									260	38
									261	6
									262	9
									263	36
									264	33
									265	12
									266	36
									267	34
									268	10
									269	24
									270	13
									271	9
									272	16
									273	37
									274	9
									275	32
									276	17
									277	19
									278	12
									279	32
									280	6
									281	19
									282	21
									283	8
									284	4
									285	13
									286	5
									287	22
									288	21
									289	20
									290	15
									291	6
[truncated: 22 more columns]

## Sheet: Supp. Figure 6
Part a																					Part b																					Part c
## htsjdk.samtools.metrics.StringHeader																					## htsjdk.samtools.metrics.StringHeader																					## htsjdk.samtools.metrics.StringHeader
# picard.analysis.CollectInsertSizeMetrics HISTOGRAM_FILE=1_CTTGTAAT_L001_R.insert_size_histogram.all.pdf MINIMUM_PCT=0.5 INCLUDE_DUPLICATES=true INPUT=1_CTTGTAAT_L001_R.dedup.bam OUTPUT=1_CTTGTAAT_L001_R.insert_size_metrics.all.txt DEVIATIONS=10.0 METRIC_ACCUMULATION_LEVEL=[ALL_READS] ASSUME_SORTED=true STOP_AFTER=0 VERBOSITY=INFO QUIET=false VALIDATION_STRINGENCY=STRICT COMPRESSION_LEVEL=5 MAX_…																					# picard.analysis.CollectInsertSizeMetrics HISTOGRAM_FILE=2_AGTCAACA_L001_R.insert_size_histogram.all.pdf MINIMUM_PCT=0.5 INCLUDE_DUPLICATES=true INPUT=2_AGTCAACA_L001_R.dedup.bam OUTPUT=2_AGTCAACA_L001_R.insert_size_metrics.all.txt DEVIATIONS=10.0 METRIC_ACCUMULATION_LEVEL=[ALL_READS] ASSUME_SORTED=true STOP_AFTER=0 VERBOSITY=INFO QUIET=false VALIDATION_STRINGENCY=STRICT COMPRESSION_LEVEL=5 MAX_…																					# picard.analysis.CollectInsertSizeMetrics HISTOGRAM_FILE=3_AGTTCCGT_L001_R.insert_size_histogram.all.pdf MINIMUM_PCT=0.5 INCLUDE_DUPLICATES=true INPUT=3_AGTTCCGT_L001_R.dedup.bam OUTPUT=3_AGTTCCGT_L001_R.insert_size_metrics.all.txt DEVIATIONS=10.0 METRIC_ACCUMULATION_LEVEL=[ALL_READS] ASSUME_SORTED=true STOP_AFTER=0 VERBOSITY=INFO QUIET=false VALIDATION_STRINGENCY=STRICT COMPRESSION_LEVEL=5 MAX_…
## htsjdk.samtools.metrics.StringHeader																					## htsjdk.samtools.metrics.StringHeader																					## htsjdk.samtools.metrics.StringHeader
# Started on: Tue Nov 13 15:17:21 CST 2018																					# Started on: Tue Nov 13 15:30:37 CST 2018																					# Started on: Tue Nov 13 15:34:58 CST 2018
## METRICS CLASS	picard.analysis.InsertSizeMetrics																				## METRICS CLASS	picard.analysis.InsertSizeMetrics																				## METRICS CLASS	picard.analysis.InsertSizeMetrics
MEDIAN_INSERT_SIZE	MEDIAN_ABSOLUTE_DEVIATION	MIN_INSERT_SIZE	MAX_INSERT_SIZE	MEAN_INSERT_SIZE	STANDARD_DEVIATION	READ_PAIRS	PAIR_ORIENTATION	WIDTH_OF_10_PERCENT	WIDTH_OF_20_PERCENT	WIDTH_OF_30_PERCENT	WIDTH_OF_40_PERCENT	WIDTH_OF_50_PERCENT	WIDTH_OF_60_PERCENT	WIDTH_OF_70_PERCENT	WIDTH_OF_80_PERCENT	WIDTH_OF_90_PERCENT	WIDTH_OF_99_PERCENT	SAMPLE	LIBRARY	READ_GROUP	MEDIAN_INSERT_SIZE	MEDIAN_ABSOLUTE_DEVIATION	MIN_INSERT_SIZE	MAX_INSERT_SIZE	MEAN_INSERT_SIZE	STANDARD_DEVIATION	READ_PAIRS	PAIR_ORIENTATION	WIDTH_OF_10_PERCENT	WIDTH_OF_20_PERCENT	WIDTH_OF_30_PERCENT	WIDTH_OF_40_PERCENT	WIDTH_OF_50_PERCENT	WIDTH_OF_60_PERCENT	WIDTH_OF_70_PERCENT	WIDTH_OF_80_PERCENT	WIDTH_OF_90_PERCENT	WIDTH_OF_99_PERCENT	SAMPLE	LIBRARY	READ_GROUP	MEDIAN_INSERT_SIZE	MEDIAN_ABSOLUTE_DEVIATION	MIN_INSERT_SIZE	MAX_INSERT_SIZE	MEAN_INSERT_SIZE	STANDARD_DEVIATION	READ_PAIRS	PAIR_ORIENTATION
103	18	19	450	102.198	32.775	130446	FR	1	7	19	31	37	47	63	81	109	237				95	32	9	450	108.708	51.0356	136469	FR	17	41	55	55	65	75	105	109	131	397				102	28	19	450	116.16	50.8362	138547	FR
## HISTOGRAM	java.lang.Integer																				## HISTOGRAM	java.lang.Integer																				## HISTOGRAM	java.lang.Integer
insert_size	All_Reads.fr_count																				insert_size	All_Reads.fr_count																				insert_size	All_Reads.fr_count
19	11																				9	1																				19	3
20	16																				19	5																				20	1
21	9																				20	6																				21	3
22	23																				21	6																				22	7
23	16																				22	7																				23	5
24	18																				23	6																				24	5
25	15																				24	6																				25	9
26	38																				25	18																				26	9
27	18																				26	130																				27	10
28	19																				27	240																				28	22
29	29																				28	18																				29	159
30	29																				29	16																				30	80
31	207																				30	13																				31	17
32	227																				31	22																				32	15
33	78																				32	20																				33	22
34	56																				33	42																				34	11
35	51																				34	35																				35	15
36	100																				35	66																				36	25
37	77																				36	42																				37	19
38	69																				37	35																				38	15
39	100																				38	57																				39	36
40	77																				39	49																				40	23
41	152																				40	78																				41	54
42	122																				41	129																				42	60
43	61																				42	52																				43	38
44	194																				43	47																				44	45
45	99																				44	76																				45	54
46	173																				45	55																				46	81
47	183																				46	66																				47	49
48	292																				47	75																				48	79
49	2760																				48	256																				49	63
50	331																				49	2886																				50	105
51	280																				50	186																				51	113
52	371																				51	239																				52	139
53	401																				52	188																				53	144
54	359																				53	300																				54	191
55	346																				54	155																				55	245
56	536																				55	334																				56	246
57	576																				56	317																				57	249
58	536																				57	249																				58	402
59	553																				58	839																				59	242
60	606																				59	658																				60	259
61	346																				60	759																				61	246
62	550																				61	612																				62	168
63	967																				62	658																				63	518
64	799																				63	12305																				64	555
65	1365																				64	3989																				65	511
66	981																				65	966																				66	712
67	1396																				66	1279																				67	782
68	1270																				67	1575																				68	10105
69	713																				68	20204																				69	401
70	1121																				69	1061																				70	480
71	1158																				70	347																				71	276
72	777																				71	239																				72	792
73	560																				72	623																				73	679
74	1639																				73	474																				74	21209
75	1332																				74	476																				75	550
76	967																				75	928																				76	310
77	1346																				76	743																				77	456
78	1221																				77	229																				78	187
79	1056																				78	474																				79	431
80	1334																				79	555																				80	193
81	1286																				80	289																				81	232
82	1233																				81	651																				82	478
83	2008																				82	871																				83	437
84	1618																				83	503																				84	567
85	1992																				84	354																				85	733
86	2021																				85	632																				86	757
87	1517																				86	791																				87	528
88	1147																				87	722																				88	578
89	1636																				88	608																				89	622
90	1594																				89	505																				90	468
91	437																				90	1083																				91	129
92	1060																				91	186																				92	342
93	1093																				92	681																				93	514
94	1319																				93	1555																				94	406
95	1560																				94	593																				95	581
96	1170																				95	1761																				96	550
97	1553																				96	470																				97	763
98	2398																				97	859																				98	1075
99	1724																				98	1045																				99	768
100	738																				99	1099																				100	483
101	2205																				100	551																				101	1123
102	1015																				101	867																				102	30595
103	17662																				102	790																				103	1849
104	3499																				103	746																				104	416
105	653																				104	231																				105	272
106	786																				105	546																				106	182
107	719																				106	534																				107	286
108	961																				107	652																				108	518
109	553																				108	391																				109	168
110	635																				109	473																				110	158
111	931																				110	505																				111	173
112	970																				111	567																				112	316
113	802																				112	1995																				113	183
114	886																				113	921																				114	307
115	530																				114	195																				115	467
116	672																				115	287																				116	436
117	784																				116	853																				117	366
118	828																				117	238																				118	210
119	719																				118	226																				119	257
120	1118																				119	497																				120	417
121	9419																				120	474																				121	81
122	1621																				121	545																				122	382
123	192																				122	553																				123	121
124	108																				123	229																				124	80
125	293																				124	608																				125	176
126	170																				125	678																				126	94
127	546																				126	218																				127	434
128	276																				127	448																				128	340
129	319																				128	446																				129	422
130	323																				129	152																				130	318
131	495																				130	201																				131	1188
132	539																				131	451																				132	428
133	659																				132	761																				133	460
134	401																				133	720																				134	284
135	444																				134	203																				135	282
136	592																				135	458																				136	559
137	358																				136	836																				137	172
138	497																				137	580																				138	365
139	450																				138	771																				139	325
140	261																				139	631																				140	145
141	438																				140	503																				141	297
142	246																				141	350																				142	225
143	229																				142	209																				143	324
144	306																				143	404																				144	276
145	1486																				144	161																				145	346
146	1467																				145	633																				146	341
147	1059																				146	371																				147	216
148	183																				147	438																				148	317
149	285																				148	1068																				149	447
150	97																				149	21291																				150	164
151	286																				150	279																				151	273
152	301																				151	406																				152	208
153	97																				152	140																				153	143
154	227																				153	147																				154	207
155	95																				154	275																				155	84
156	220																				155	116																				156	228
157	293																				156	283																				157	216
158	100																				157	735																				158	208
159	248																				158	88																				159	394
160	1983																				159	294																				160	5021
161	54																				160	2607																				161	196
162	187																				161	84																				162	267
163	33																				162	301																				163	71
164	168																				163	48																				164	310
165	75																				164	211																				165	280
166	161																				165	125																				166	257
167	71																				166	198																				167	402
168	77																				167	71																				168	783
169	160																				168	81																				169	997
170	225																				169	162																				170	1165
171	104																				170	152																				171	427
172	102																				171	142																				172	380
173	89																				172	107																				173	313
174	122																				173	142																				174	262
175	28																				174	175																				175	167
176	58																				175	61																				176	657
177	439																				176	78																				177	8166
178	165																				177	245																				178	4144
179	122																				178	76																				179	185
180	78																				179	176																				180	109
181	43																				180	121																				181	64
182	89																				181	81																				182	126
183	89																				182	164																				183	97
184	33																				183	119																				184	44
185	105																				184	42																				185	134
186	127																				185	170																				186	149
187	264																				186	187																				187	497
188	76																				187	203																				188	155
189	13																				188	136																				189	156
190	59																				189	34																				190	90
191	18																				190	84																				191	23
192	64																				191	29																				192	92
193	15																				192	115																				193	32
194	11																				193	35																				194	19
195	21																				194	26																				195	40
196	24																				195	54																				196	41
197	64																				196	43																				197	120
198	14																				197	145																				198	29
199	12																				198	32																				199	84
200	74																				199	34																				200	136
201	29																				200	147																				201	25
202	11																				201	30																				202	25
203	78																				202	29																				203	113
204	48																				203	125																				204	110
205	9																				204	125																				205	94
206	56																				205	34																				206	99
207	48																				206	106																				207	97
208	24																				207	109																				208	38
209	17																				208	61																				209	59
210	53																				209	80																				210	107
211	11																				210	126																				211	12
212	12																				211	41																				212	32
213	57																				212	206																				213	71
214	10																				213	122																				214	34
215	55																				214	33																				215	106
216	9																				215	106																				216	21
217	17																				216	30																				217	41
218	54																				217	176																				218	105
219	9																				218	106																				219	14
220	15																				219	34																				220	17
221	49																				220	20																				221	87
222	9																				221	105																				222	27
223	13																				222	38																				223	17
224	22																				223	396																				224	49
225	25																				224	103																				225	61
226	31																				225	94																				226	64
227	10																				226	120																				227	12
228	9																				227	406																				228	12
229	37																				228	21																				229	71
230	29																				229	67																				230	56
231	30																				230	67																				231	71
232	4																				231	50																				232	22
233	21																				232	23																				233	52
234	33																				233	74																				234	67
235	5																				234	61																				235	15
236	26																				235	39																				236	68
237	31																				236	42																				237	73
238	25																				237	49																				238	66
239	28																				238	50																				239	86
240	34																				239	68																				240	97
241	38																				240	94																				241	103
242	18																				241	99																				242	42
243	5																				242	34																				243	22
244	9																				243	15																				244	60
245	9																				244	46																				245	75
246	16																				245	45																				246	55
247	19																				246	49																				247	59
248	10																				247	56																				248	15
249	30																				248	16																				249	61
250	14																				249	45																				250	59
251	7																				250	55																				251	56
252	4																				251	8																				252	23
253	29																				252	14																				253	72
254	28																				253	71																				254	70
255	5																				254	84																				255	20
256	26																				255	15																				256	85
257	9																				256	68																				257	15
258	15																				257	17																				258	47
259	5																				258	56																				259	18
260	23																				259	14																				260	53
261	4																				260	55																				261	62
262	6																				261	31																				262	47
263	33																				262	19																				263	152
264	18																				263	36																				264	67
265	3																				264	65																				265	16
266	14																				265	19																				266	79
267	21																				266	77																				267	43
268	6																				267	44																				268	21
269	11																				268	16																				269	61
270	9																				269	60																				270	35
271	2																				270	18																				271	19
272	12																				271	12																				272	66
273	24																				272	44																				273	81
274	1																				273	59																				274	5
275	16																				274	15																				275	57
276	11																				275	57																				276	48
277	6																				276	30																				277	61
278	6																				277	47																				278	16
279	18																				278	9																				279	61
280	4																				279	47																				280	40
281	15																				280	14																				281	80
282	16																				281	46																				282	87
283	2																				282	58																				283	24
																					283	15																				284	25
																					284	17																				285	64
																					285	56																				286	33
																					286	14																				287	66
																					287	52																				288	46
																					288	43																				289	86
																					289	37																				290	834
																					290	242																				291	18
																					291	22																				292	3
																					292	2																				293	7
																					293	73																				294	2
																					294	4																				295	3
																					295	6																				296	6
																					296	5																				297	6
																					297	10																				298	5
																					298	3																				299	6
																					299	7																				300	28
																					300	17																				301	35
																					301	25																				302	9
																					302	9																				303	38
																					303	24																				304	8
																					304	6																				305	26
																					305	31																				306	19
																					306	26																				307	19
																					307	17																				308	22
																					308	18																				309	9
																					309	2																				310	28
																					310	31																				311	12
																					311	9																				312	38
																					312	38																				313	9
																					313	4																				314	10
																					314	4																				315	7
																					315	8																				316	17
																					316	9																				317	5
																					317	1																				318	5
																					318	3																				319	8
																					319	4																				320	2
																					320	5																				321	1
																					321	3																				322	17
																					322	22																				323	3
																					323	1																				324	10
																					324	9																				325	4
																					326	4																				326	6
																					327	2																				327	4
																					328	17																				328	23
																					329	8																				329	9
																					330	2																				330	2
																					331	6																				331	13
																					332	19																				332	27
																					333	15																				333	24
																					334	18																				334	23
																					335	3																				335	3
																					336	2																				336	3
																					337	10																				337	19
																					338	6																				338	2
																					339	8																				339	4
																					340	2																				340	4
																					341	1																				341	2
																					342	12																				342	15
																					343	20																				343	21
																					344	23																				344	14
																					345	20																				345	24
																					346	14																				346	18
																					347	14																				347	16
																					348	4																				348	2
																					349	9																				349	20
																					350	5																				350	7
																					351	3																				351	3
																					352	1																				352	3
																					353	11																				353	14
																					354	2																				354	6
																					355	6																				355	2
																					356	12																				356	20
																					357	4																				357	4
																					358	7																				358	11
																					359	7																				359	13
																					360	4																				360	8
																					361	9																				361	22
																					362	3																				362	3
																					364	14																				363	4
																					365	15																				364	6
																					366	1																				365	10
																					367	1																				366	1
																					368	2																				368	1
																					369	2																				369	1
																					371	2																				370	2
																					372	6																				371	3
																					373	3																				372	4
																					374	5																				374	4
																					375	2																				375	3
																					376	6																				376	16
																					377	7																				377	10
																					378	7																				378	16
																					379	6																				379	11
																					380	12																				380	13
																					381	3																				381	2
																					382	1																				382	4
																					383	12
																					385	3
																					387	9
																					388	14
																					389	4
																					391	3
																					392	22
																					393	1
																					394	1
																					395	1
																					397	8
																					399	3
																					400	6
																					401	6
																					402	5
																					403	11
																					404	4
																					405	6
																					406	8
																					407	7
																					411	4
																					413	2
																					415	1
[truncated: 55 more columns]

## Sheet: Supp. Table 3, Supp Figure 7
Text		binary	Positional		Image				binary	Positional
		1101000101	1 2 4 8 10		idx_1015: 0111101100 freq: 0.0001				1111111111	1,2,3,4,5,6,7,8,9,10
		111010100	2 3 4 6 8		idx_1014: 1101111101 freq: 0.0001				110001111	2,3,7,8,9,10
		1000111110	1 5 6 7 8 9		idx_1013: 0110000010 freq: 0.0001				1111111000	1,2,3,4,5,6,7
		1001000010	1 4 9		idx_1012: 1011111011 freq: 0.0001				0
		111010001	2 3 4 6 10		idx_1011: 0101101100 freq: 0.0001				1000001	4,10
		10011110	3 6 7 8 9		idx_1010: 1110110100 freq: 0.0001				10100100	3,5,8
		1101	7 8 10		idx_1009: 1101000100 freq: 0.0001				110010010	2,3,6,9
		1111110	4 5 6 7 8 9		idx_1008: 0101100111 freq: 0.0001				101000110	2,4,8,9
		1001000100	1 4 8		idx_1007: 1011111000 freq: 0.0001				0
		1010100100	1 3 5 8		idx_1006: 1100111010 freq: 0.0001				10000	6
		110111110	2 3 5 6 7 8 9		idx_1005: 0110000011 freq: 0.0001				1000000	4
		1100000100	1 2 8		idx_1004: 0111110010 freq: 0.0001				0
		10001	6 10		idx_1003: 0110101111 freq: 0.0001				100100000	2,5
		1001011110	1 4 6 7 8 9		idx_1002: 0010110011 freq: 0.0001				100	8
		110	8 9		idx_1001: 1011001010 freq: 0.0001				1000000000	1
		111011110	2 3 4 6 7 8 9		idx_1000: 1111000110 freq: 0.0001				0
		111010100	2 3 4 6 8		idx_999: 0110110010 freq: 0.0001				1111111111	1,2,3,4,5,6,7,8,9,10
		1000111110	1 5 6 7 8 9		idx_998: 1101011000 freq: 0.0001				1000010000	1,6
		10100000	3 5		idx_997: 0011001110 freq: 0.0001				11001	6,7,10
		1001100111	1 4 5 8 9 10		idx_996: 1101100010 freq: 0.0001				1000101	4,8,10
		10010001	3 6 10		idx_995: 1000100101 freq: 0.0001				111100001	2,3,4,5,10
		1001011110	1 4 6 7 8 9		idx_994: 1100110010 freq: 0.0001				1010010110	1,3,6,8,9
		110001	5 6 10		idx_993: 1001001011 freq: 0.0001				110000000	2,3
		111010100	2 3 4 6 8		idx_992: 1111101100 freq: 0.0001				0
		11000111	3 4 8 9 10		idx_991: 1011101011 freq: 0.0001				100110101	2,5,6,8,10
		1001111110	1 4 5 6 7 8 9		idx_990: 0100001010 freq: 0.0001				11010000	3,4,6
		10101110	3 5 7 8 9		idx_989: 1101111110 freq: 0.0001				1010	7,9
		1000110011	1 5 6 9 10		idx_988: 1110101111 freq: 0.0002				1000000000	1
		11111110	3 4 5 6 7 8 9		idx_987: 1101101100 freq: 0.0002				0
		111001101	2 3 4 7 8 10		idx_986: 0001001001 freq: 0.0002				0
		1111010011	1 2 3 4 6 9 10		idx_985: 1111111011 freq: 0.0002				1000000000	1
		11101000	3 4 5 7		idx_984: 1000100001 freq: 0.0002				100	8
		1001011110	1 4 6 7 8 9		idx_983: 1101100001 freq: 0.0002				100	8
		1001110	4 7 8 9		idx_982: 0111101110 freq: 0.0002				1100000	4,5
		110110011	2 3 5 6 9 10		idx_981: 0111110001 freq: 0.0002				0
		100001101	2 7 8 10		idx_980: 0011110011 freq: 0.0002				1100000000	1,2
		10001101	3 7 8 10		idx_979: 1011101000 freq: 0.0002				0
		1001111100	1 4 5 6 7 8		idx_978: 0001011101 freq: 0.0002				0
		1111000000	1 2 3 4		idx_977: 1101011101 freq: 0.0002				1000000	4
		1111001101	1 2 3 4 7 8 10		idx_976: 1011110000 freq: 0.0002				10	9
		10010110	3 6 8 9		idx_975: 0101011101 freq: 0.0002				0
		1111001101	1 2 3 4 7 8 10		idx_974: 1011011011 freq: 0.0002				0
		10011	6 9 10		idx_973: 1110111100 freq: 0.0002				1000100	4,8
		100001110	2 7 8 9		idx_972: 1001011101 freq: 0.0002				1000000000	1
		110111100	2 3 5 6 7 8		idx_971: 0010110110 freq: 0.0002				1100	7,8
		1111000010	1 2 3 4 9		idx_970: 0010110001 freq: 0.0002				0
		111001101	2 3 4 7 8 10		idx_969: 0101111111 freq: 0.0002				0
		1000100	4 8		idx_968: 0001101110 freq: 0.0002				1	10
		100010101	2 6 8 10		idx_967: 0111011110 freq: 0.0002				0
		10000011	3 9 10		idx_966: 1011001011 freq: 0.0002				10000	6
		1111001000	1 2 3 4 7		idx_965: 1001000100 freq: 0.0002				0
		110111110	2 3 5 6 7 8 9		idx_964: 1101101011 freq: 0.0002				1	10
		1101001011	1 2 4 7 9 10		idx_963: 1101111000 freq: 0.0002				10100000	3,5
		100000001	2 10 (54)		idx_962: 0000101110 freq: 0.0002				0
		10010001	3 6 10		idx_961: 1011011110 freq: 0.0002				11000000	3,4
		1001111000	1 4 5 6 7		idx_960: 0111110000 freq: 0.0002				0
		1110011110	1 2 3 6 7 8 9		idx_959: 0010111010 freq: 0.0002				0
		1101	7 8 10		idx_958: 0101011111 freq: 0.0002				10000	6
		1111110	4 5 6 7 8 9		idx_957: 1111100111 freq: 0.0002				0
		1100100	4 5 8		idx_956: 1111011111 freq: 0.0002				1000000000	1
		1101000	4 5 7		idx_955: 1110011101 freq: 0.0002				10	9
		1000000	4		idx_954: 1100110011 freq: 0.0002				1110110	4,5,6,8,9
		1001100100	1 4 5 8		idx_953: 1111110110 freq: 0.0002				1001000000	1,4
		1111110	4 5 6 7 8 9		idx_952: 0101110101 freq: 0.0002				100	8
		1001101110	1 4 5 7 8 9		idx_951: 1011001001 freq: 0.0002				0
		1111010011	1 2 3 4 6 9 10		idx_950: 1011000001 freq: 0.0002				0
		11100100	3 4 5 8		idx_949: 1011111100 freq: 0.0002				0
		1111001111	1 2 3 4 7 8 9 10		idx_948: 1111001110 freq: 0.0002				100000000	2
		1000101110	1 5 7 8 9		idx_947: 1010111010 freq: 0.0002				0
		111101110	2 3 4 5 7 8 9		idx_946: 1111001111 freq: 0.0002				11	9,10
		1001001000	1 5 6 7 8		idx_945: 1101011111 freq: 0.0002				1110000000	1,2,3
		1001101000	2 3 4 5 7 8 9		idx_944: 1110110111 freq: 0.0002				0
		111001101	1 4 7		idx_943: 1000100011 freq: 0.0002				0
		1111010011	1 4 5 7		idx_942: 1111100000 freq: 0.0002				0
		11100000	2 3 4 7 8 10		idx_941: 1101100101 freq: 0.0002				0
		1001111110	1 2 3 4 6 9 10		idx_940: 1010001001 freq: 0.0002				1010100000	1,3,5
		1011	3 4 5		idx_939: 1110110001 freq: 0.0002				1000	7
		101111110	1 4 5 6 7 8 9		idx_938: 1111000100 freq: 0.0002				0
		110000100	7 9 10		idx_937: 0011111000 freq: 0.0002				100000000	2
		110111110	2 4 5 6 7 8 9		idx_936: 0101101011 freq: 0.0002				0
		10001	2 3 8		idx_935: 1001100111 freq: 0.0002				0
		10011110	2 3 5 6 7 8 9		idx_934: 1111101010 freq: 0.0002				10000	6
		1010001	6 10		idx_933: 1011011001 freq: 0.0002				0
		10000000	3 6 7 8 9		idx_932: 1000101111 freq: 0.0002				10	9
		1001100100	4 6 10		idx_931: 1011011010 freq: 0.0002				101010	5,7,9
		1111110	3		idx_930: 1010110000 freq: 0.0002				1000000000	1
		10010000	1 4 5 8		idx_929: 1110101010 freq: 0.0002				11000000	3,4
		1010000000	4 5 6 7 8 9		idx_928: 1100010011 freq: 0.0002				100	8
		101111011	3 6		idx_927: 0101111001 freq: 0.0002				0
		1111111010	1 3		idx_926: 1100100000 freq: 0.0002				0
		110101110	2 4 5 6 7 9 10		idx_925: 1010110110 freq: 0.0002				0
		1011011110	1 2 3 4 5 6 7 9		idx_924: 0110111100 freq: 0.0002				100000000	2
		1011000100	2 3 5 7 8 9		idx_923: 0101111100 freq: 0.0002				0
		1111000000	1 3 4 6 7 8 9		idx_922: 1000100110 freq: 0.0002				11100	6,7,8
		1000100100	1 3 4 8		idx_921: 0010110111 freq: 0.0002				110000000	2,3
		1111000100	1 2 3 4		idx_920: 0111010000 freq: 0.0002				0
		110100110	1 5 8		idx_919: 1111011101 freq: 0.0003				0
		110	1 2 3 4 8		idx_918: 1110101011 freq: 0.0003				1111	7,8,9,10
		10000011	2 3 5 8 9		idx_917: 1101111100 freq: 0.0003				1111111000	1,2,3,4,5,6,7
		1111001000	8 9		idx_916: 0110101110 freq: 0.0003				100001001	2,7,10
		110111110	3 9 10		idx_915: 1001011011 freq: 0.0003				10000101	3,8,10
		11110	1 2 3 4 7		idx_914: 1101110111 freq: 0.0003				1010000111	1,3,8,9,10
		11010001	2 3 5 6 7 8 9		idx_913: 1011101111 freq: 0.0003				100011101	2,6,7,8,10
		10000000	6 7 8 9		idx_912: 1011111110 freq: 0.0003				1110000	4,5,6
		1001111110	3 4 6 10		idx_911: 1000001111 freq: 0.0003				11101000	3,4,5,7
		1001000	3		idx_910: 0110110110 freq: 0.0003				1011110010	1,3,4,5,6,9
		1010101000	1 4 5 6 7 8 9		idx_909: 1110110000 freq: 0.0003				1111011011	1,2,3,4,6,7,9,10
		101111110	4 7		idx_908: 0110011001 freq: 0.0003				1001110011	1,4,5,6,9,10
		1011000000	1 3 5 7		idx_907: 1100100100 freq: 0.0003				10111001	3,5,6,7,10
		1000111100	2 4 5 6 7 8 9		idx_906: 0100010011 freq: 0.0003				1000010110	1,6,8,9
		1111010011	1 3 4		idx_905: 1111001000 freq: 0.0003				100011011	2,6,7,9,10
		10010010	1 5 6 7 8		idx_904: 1001101111 freq: 0.0003				1101100010	1,2,4,5,9
		1001101000	1 2 3 4 6 9 10		idx_903: 0111010111 freq: 0.0003				110010100	2,3,6,8
		110100110	3 6 9		idx_902: 0010111110 freq: 0.0003				1011100110	1,3,4,5,8,9
		1111010110	1 4 5 7		idx_901: 1110000010 freq: 0.0003				11011011	3,4,6,7,9,10
		11100100	2 3 5 8 9		idx_900: 1010001011 freq: 0.0003				1101101101	1,2,4,5,7,8,10
		1001100111	1 2 3 4 6 8 9		idx_899: 1111110011 freq: 0.0003				10111101	3,5,6,7,8,10
		10010001	3 4 5 8		idx_898: 1011001100 freq: 0.0003				1110000110	1,2,3,8,9
		1111010011	1 4 5 8 9 10		idx_897: 0110000100 freq: 0.0003				1011100	4,6,7,8
		11100000	3 6 10		idx_896: 1000001001 freq: 0.0003				101111	5,7,8,9,10
		1001111110	1 2 3 4 6 9 10		idx_895: 1001110110 freq: 0.0003				11000100	3,4,8
		110100000	3 4 5		idx_894: 0010110010 freq: 0.0003				1011100011	1,3,4,5,9,10
		1001101000	1 4 5 6 7 8 9		idx_893: 0011011110 freq: 0.0003				1011	7,9,10
		111001101	2 3 5		idx_892: 0011010111 freq: 0.0003				1100000000	1,2
		1110011110	1 4 5 7		idx_891: 1110000000 freq: 0.0003				11110000	3,4,5,6
		111010001	2 3 4 7 8 10		idx_890: 1101100000 freq: 0.0003				1111110111	1,2,3,4,5,6,8,9,10
		1111000000	1 2 3 6 7 8 9		idx_889: 0011101111 freq: 0.0003				1000011100	1,6,7,8
		110111000	2 3 4 6 10		idx_888: 0000100100 freq: 0.0003				1100001	4,5,10
		1111001101	1 2 3 4		idx_887: 1111101101 freq: 0.0003				110001101	2,3,7,8,10
		10011	2 3 5 6 7		idx_886: 1110111111 freq: 0.0003				1010110110	1,3,5,6,8,9
		100001110	1 2 3 4 7 8 10		idx_885: 1110100011 freq: 0.0003				101011101	2,4,6,7,8,10
		110111110	6 9 10		idx_884: 1001010111 freq: 0.0003				100000	5
		1001001110	2 7 8 9		idx_883: 0111111011 freq: 0.0003				110001001	2,3,7,10
		1111000010	2 3 5 6 7 8 9		idx_882: 1111000011 freq: 0.0003				1001010110	1,4,6,8,9
		111001101	1 4 7 8 9		idx_881: 1011110001 freq: 0.0003				111011010	2,3,4,6,7,9
		1000100	1 2 3 4 9		idx_880: 1000010000 freq: 0.0003				101101110	2,4,5,7,8,9
		100010101	2 3 4 7 8 10		idx_879: 0101101111 freq: 0.0003				11110100	3,4,5,6,8
		10000011	4 8		idx_878: 1101011110 freq: 0.0003				1000101110	1,5,7,8,9
		1111000000	2 6 8 10		idx_877: 1101100111 freq: 0.0003				1111101110	1,2,3,4,5,7,8,9
		110100011	3 9 10		idx_876: 1111000010 freq: 0.0003				1110111111	1,2,3,5,6,7,8,9,10
		1111010010	1 2 3 4		idx_875: 1000010001 freq: 0.0003				10001000	3,7
		111011110	2 3 5 9 10		idx_874: 1110101100 freq: 0.0003				1000000110	1,8,9
		1100100	1 2 3 4 6 9		idx_873: 1011001110 freq: 0.0003				1001011001	1,4,6,7,10
		1101000	2 3 4 6 7 8 9		idx_872: 0110110000 freq: 0.0003				111101	5,6,7,8,10
		1000000	4 5 8		idx_871: 0011011100 freq: 0.0003				10001001	3,7,10
		1001100100	4 5 7		idx_870: 1111100010 freq: 0.0003				101110011	2,4,5,6,9,10
		1111100	4		idx_869: 0111100111 freq: 0.0003				101010011	2,4,6,9,10
		1111000010	1 4 5 8		idx_868: 1111100011 freq: 0.0003				100110000	2,5,6
		1101	4 5 6 7 8		idx_867: 1111001011 freq: 0.0003				100110101	2,5,6,8,10
		1111001011	1 2 3 4 9		idx_866: 0111011111 freq: 0.0003				1100000100	1,2,8
		111001101	7 8 10		idx_865: 1100010111 freq: 0.0003				11011001	3,4,6,7,10
		11011110	1 2 3 4 7 9 10		idx_864: 0110111011 freq: 0.0003				101101000	2,4,5,7
		10001101	2 3 4 7 9 10		idx_863: 1011100101 freq: 0.0003				110100101	2,3,5,8,10
		1110100	2 3 4 7 8 10		idx_862: 1010111110 freq: 0.0003				10000111	3,8,9,10
		1000100100	3 4 6 7 8 9		idx_861: 1111111010 freq: 0.0003				1010011100	1,3,6,7,8
		1101111110	3 7 8 10		idx_860: 1110000100 freq: 0.0003				1001100101	1,4,5,8,10
		1101010110	4 5 6 8		idx_859: 0011011101 freq: 0.0003				101001101	2,4,7,8,10
		10011110	1 5 8		idx_858: 0111001110 freq: 0.0003				1110100100	1,2,3,5,8
		10001	1 2 4 5 6 7 8 9		idx_857: 1111011000 freq: 0.0003				1110010101	1,2,3,6,8,10
		10011110	1 2 4 6 8 9		idx_856: 0111010011 freq: 0.0003				1100011	4,5,9,10
		110000100	3 6 7 8 9		idx_855: 0001011000 freq: 0.0003				111101001	2,3,4,5,7,10
		1001111110	6 10		idx_854: 0110111000 freq: 0.0003				1010110110	1,3,5,6,8,9
		111001101	3 6 7 8 9		idx_853: 1000101011 freq: 0.0003				11001110	3,4,7,8,9
		1111000000	2 3 8		idx_852: 0001001101 freq: 0.0003				101100100	2,4,5,8
		1111000110	1 4 5 6 7 8 9		idx_851: 0001001011 freq: 0.0003				10001000	3,7
		1000100100	2 3 4 7 8 10		idx_850: 0110111111 freq: 0.0003				1111110011	1,2,3,4,5,6,9,10
		10011	1 2 3 4		idx_849: 1110010010 freq: 0.0003				1110001000	1,2,3,7
		1111000001	1 2 3 4 8 9		idx_848: 1011111010 freq: 0.0003				111100	5,6,7,8
		10011	1 5 8		idx_847: 0111011101 freq: 0.0003				111100000	2,3,4,5
		1001101011	6 9 10		idx_846: 0000101111 freq: 0.0003				1110100111	1,2,3,5,8,9,10
		10011101	1 2 3 4 10		idx_845: 1011001101 freq: 0.0003				1000011011	1,6,7,9,10
		10101000	6 9 10		idx_844: 0100101011 freq: 0.0003				101110000	2,4,5,6
		10001011	1 4 5 7 9 10		idx_843: 1000101100 freq: 0.0003				110110101	2,3,5,6,8,10
		1111110	3 6 7 8 10		idx_842: 1101101111 freq: 0.0003				1001010111	1,4,6,8,9,10
		111000101			idx_841: 1001110111 freq: 0.0003				100011000	2,6,7
		1111010011			idx_840: 0011011001 freq: 0.0003				100100000	2,5
		11100000			idx_839: 0010010110 freq: 0.0003				111100001	2,3,4,5,10
		1001111110			idx_838: 1010111011 freq: 0.0003				1011010110	1,3,4,6,8,9
		1011000000			idx_837: 1001111100 freq: 0.0003				1100011011	1,2,6,7,9,10
		1000111011			idx_836: 1011010111 freq: 0.0003				1001110011	1,4,5,6,9,10
		1111011010			idx_835: 1110110110 freq: 0.0003				11101001	3,4,5,7,10
		1011000100			idx_834: 1011101100 freq: 0.0003				1110000011	1,2,3,9,10
		1111000111			idx_833: 1111011011 freq: 0.0003				1101001000	1,2,4,7
		10101			idx_832: 0010011110 freq: 0.0003				1001100001	1,4,5,10
		10011110			idx_831: 0001111100 freq: 0.0003				110010001	2,3,6,10
		1001110			idx_830: 1110111110 freq: 0.0003				1011110110	1,3,4,5,6,8,9
		110000100			idx_829: 0111100011 freq: 0.0003				10011001	3,6,7,10
		1111010011			idx_828: 1101011001 freq: 0.0003				100111010	2,5,6,7,9
		111011110			idx_827: 0010101110 freq: 0.0003				110111001	2,3,5,6,7,10
		1100100			idx_826: 1110000110 freq: 0.0003				1100110011	1,2,5,6,9,10
		1101000			idx_825: 1001100001 freq: 0.0003				1010011011	1,3,6,7,9,10
		1000000			idx_824: 0110100001 freq: 0.0003				101100101	2,4,5,8,10
		1001100100			idx_823: 0111111100 freq: 0.0003				111010001	2,3,4,6,10
		1111000000			idx_822: 1100010110 freq: 0.0003				1000010010	1,6,9
		1111001111			idx_821: 1101101001 freq: 0.0003				1111001000	1,2,3,4,7
		111010001			idx_820: 0111111101 freq: 0.0003				1000100000	1,5
		1001101000			idx_819: 0100101111 freq: 0.0003				111100000	2,3,4,5
		111001101			idx_818: 1010111001 freq: 0.0003				1110100111	1,2,3,5,8,9,10
		1111001110			idx_817: 1111011001 freq: 0.0003				1000011011	1,6,7,9,10
		10111110			idx_816: 1110001111 freq: 0.0003				101110000	2,4,5,6
		1001100111			idx_815: 1000011100 freq: 0.0003				111010001	2,3,4,6,10
		10011			idx_814: 0101111101 freq: 0.0003				1010110011	1,3,5,6,9,10
		1111000101			idx_813: 1110011100 freq: 0.0003				1101001000	1,2,4,7
		100000100			idx_812: 0111011001 freq: 0.0003				1001011000	1,4,6,7
		101100011			idx_811: 0010101111 freq: 0.0003				100110101	2,5,6,8,10
		1110011110			idx_810: 1100111111 freq: 0.0003				100000010	2,9
		10010			idx_809: 1110011111 freq: 0.0003				10000	6
		1111000000			idx_808: 0111100100 freq: 0.0003				1101101111	1,2,4,5,7,8,9,10
		1111000101			idx_807: 0000111011 freq: 0.0003				111001001	2,3,4,7,10
		100001101			idx_806: 1011000011 freq: 0.0003				1001010010	1,4,6,9
		1011			idx_805: 1110111000 freq: 0.0003				1101	7,8,10
		1111010001			idx_804: 0011000110 freq: 0.0003				100101110	2,5,7,8,9
		10010010			idx_803: 0101100110 freq: 0.0003				11010000	3,4,6
		1001101000			idx_802: 0001011110 freq: 0.0003				1011100011	1,3,4,5,9,10
		110100110			idx_801: 1011011000 freq: 0.0003				1000	7
		1111001111			idx_800: 1011111001 freq: 0.0003				1000111110	1,5,6,7,8,9
		101100000			idx_799: 1001110100 freq: 0.0003				10000000	3
		1000100			idx_798: 0110001011 freq: 0.0003				1111000111	1,2,3,4,8,9,10
		1111000101			idx_797: 0110011011 freq: 0.0003				10011001	3,6,7,10
		111010001			idx_796: 1011011111 freq: 0.0003				1100110	4,5,8,9
		1111010011			idx_795: 1100001101 freq: 0.0003				11101001	3,4,5,7,10
		11101110			idx_794: 0110110001 freq: 0.0003				100100100	2,5,8
		1001000100			idx_793: 0110010111 freq: 0.0003				100010001	2,6,10
		1111010110			idx_792: 0011111110 freq: 0.0003				1000100000	1,5
		11101110			idx_791: 0100010000 freq: 0.0003				111100001	2,3,4,5,10
		1111000111			idx_790: 1100000110 freq: 0.0003				1011010110	1,3,4,6,8,9
		10010001			idx_789: 0011110000 freq: 0.0003				1100011011	1,2,6,7,9,10
		10011110			idx_788: 1000100100 freq: 0.0003				1001110011	1,4,5,6,9,10
		11000000			idx_787: 1000011011 freq: 0.0003				11101001	3,4,5,7,10
		1010100100			idx_786: 1110100110 freq: 0.0003				1100100110	1,2,5,8,9
		1111010011			idx_785: 1000011001 freq: 0.0003				100011001	2,6,7,10
		11100100			idx_784: 0101110100 freq: 0.0003				1000111101	1,5,6,7,8,10
		100010001			idx_783: 1110001101 freq: 0.0003				10001001	3,7,10
		1111001011			idx_782: 0101000100 freq: 0.0003				1010000111	1,3,8,9,10
		100010101			idx_781: 0011101000 freq: 0.0003				100011101	2,6,7,8,10
		10010010			idx_780: 1001111111 freq: 0.0003				1110000	4,5,6
		1111010011			idx_779: 1111100100 freq: 0.0003				11101000	3,4,5,7
		11100000			idx_778: 1000010111 freq: 0.0003				1011110010	1,3,4,5,6,9
		1001111110			idx_777: 1111000111 freq: 0.0003				1111011101	1,2,3,4,6,7,8,10
		1001100111			idx_776: 1100000001 freq: 0.0003				1101110111	1,2,4,5,6,8,9,10
		10011			idx_775: 0011110111 freq: 0.0003				111011100	2,3,4,6,7,8
		1111001101			idx_774: 1101111111 freq: 0.0003				1011100111	1,3,4,5,8,9,10
		10011			idx_773: 1011111111 freq: 0.0003				111001100	2,3,4,7,8
		100001110			idx_772: 1100001011 freq: 0.0003				1100101110	1,2,5,7,8,9
		110111110			idx_771: 0100001011 freq: 0.0003				110111101	2,3,5,6,7,8,10
		110001000			idx_770: 1010111000 freq: 0.0003				1100100110	1,2,5,8,9
		11000111			idx_769: 0010001101 freq: 0.0003				111001011	2,3,4,7,9,10
		1001111110			idx_768: 0111110110 freq: 0.0003				1100110001	1,2,5,6,10
		101101000			idx_767: 0010111011 freq: 0.0003				11100100	3,4,5,8
		1010100100			idx_766: 1100101100 freq: 0.0003				1110010011	1,2,3,6,9,10
		1101111110			idx_765: 1101000111 freq: 0.0003				1001001011	1,4,7,9,10
		1101001000			idx_764: 0001011001 freq: 0.0003				1100110000	1,2,5,6
		1001111110			idx_763: 1111111110 freq: 0.0003				11001000	3,4,7
		100010010			idx_762: 1011000010 freq: 0.0003				1011110011	1,3,4,5,6,9,10
		1111000000			idx_761: 1001011001 freq: 0.0003				10001100	3,7,8
		101110011			idx_760: 0110010000 freq: 0.0003				1000101101	1,5,7,8,10
		111000110			idx_759: 1111111100 freq: 0.0003				111001001	2,3,4,7,10
		10010011			idx_758: 1011110110 freq: 0.0003				1001000110	1,4,8,9
		11100100			idx_757: 1101011100 freq: 0.0003				110001011	2,3,7,9,10
		1000111110			idx_756: 0001011011 freq: 0.0003				101110011	2,4,5,6,9,10
		10101000			idx_755: 0100110010 freq: 0.0003				111100101	2,3,4,5,8,10
		1001110011			idx_754: 1111010111 freq: 0.0003				1011100111	1,3,4,5,8,9,10
		100001101			idx_753: 1011100000 freq: 0.0003				100011000	2,6,7
		11011110			idx_752: 0110000110 freq: 0.0003				101111000	2,4,5,6,7
		1101			idx_751: 0001001100 freq: 0.0003				10110101	3,5,6,8,10
		1111110			idx_750: 0100010010 freq: 0.0003				1011100111	1,3,4,5,8,9,10
		111110001			idx_749: 1111101000 freq: 0.0003				11001000	3,4,7
		111001111			idx_748: 1100111011 freq: 0.0003				1100100010	1,2,5,9
		10010001			idx_747: 0100011010 freq: 0.0003				11111000	3,4,5,6,7
		1111010011			idx_746: 1011110111 freq: 0.0003				1000000011	1,9,10
		11100000			idx_745: 1110110011 freq: 0.0003				1100011100	1,2,6,7,8
		1001111110			idx_744: 1000010110 freq: 0.0003				1001100100	1,4,5,8
		1011000100			idx_743: 1101000010 freq: 0.0003				110011000	2,3,6,7
		1111010010			idx_742: 1110000111 freq: 0.0003				1110100100	1,2,3,5,8
		11101110			idx_741: 1100100101 freq: 0.0003				100011001	2,6,7,10
		1010001011			idx_740: 0001111001 freq: 0.0003				101110011	2,4,5,6,9,10
		1111110			idx_739: 1010001111 freq: 0.0003				110001101	2,3,7,8,10
		1101110			idx_738: 1110010001 freq: 0.0003				1100100110	1,2,5,8,9
		1111010011			idx_737: 1100101111 freq: 0.0003				1001011100	1,4,6,7,8
		11101000			idx_736: 1011101110 freq: 0.0004				1110100	4,5,6,8
		1001011011			idx_735: 1111110000 freq: 0.0004				110100101	2,3,5,8,10
					idx_734: 1100001000 freq: 0.0004				1011110110	1,3,4,5,6,8,9
					idx_733: 1000001000 freq: 0.0004				1110001000	1,2,3,7
					idx_732: 1011101010 freq: 0.0004				1110010	4,5,6,9
					idx_731: 1001111001 freq: 0.0004				110010001	2,3,6,10
					idx_730: 0011111100 freq: 0.0004				1001100011	1,4,5,9,10
					idx_729: 1101100100 freq: 0.0004				1010011000	1,3,6,7
					idx_728: 0110010010 freq: 0.0004				101100010	2,4,5,9
					idx_727: 0100101100 freq: 0.0004				110111101	2,3,5,6,7,8,10
					idx_726: 0011101110 freq: 0.0004				1101010111	1,2,4,6,8,9,10
					idx_725: 1110010011 freq: 0.0004				100001111	2,7,8,9,10
					idx_724: 1110101110 freq: 0.0004				100100010	2,5,9
					idx_723: 0010010111 freq: 0.0004				10001000	3,7
					idx_722: 1111010100 freq: 0.0004				1011110011	1,3,4,5,6,9,10
					idx_721: 0011110010 freq: 0.0004				1110001000	1,2,3,7
					idx_720: 1010101101 freq: 0.0004				111100	5,6,7,8
					idx_719: 1100101000 freq: 0.0004				10111101	3,5,6,7,8,10
					idx_718: 0110011111 freq: 0.0004				1100100110	1,2,5,8,9
					idx_717: 1010100001 freq: 0.0004				100011001	2,6,7,10
					idx_716: 0101110011 freq: 0.0004				1000111010	1,5,6,7,9
					idx_715: 0110010110 freq: 0.0004				101001001	2,4,7,10
					idx_714: 0110101100 freq: 0.0004				1000100	4,8
					idx_713: 0111000011 freq: 0.0004				110001111	2,3,7,8,9,10
					idx_712: 0001000111 freq: 0.0004				1000100000	1,5
					idx_711: 1110000001 freq: 0.0004				11110000	3,4,5,6
					idx_710: 1100111101 freq: 0.0004				1011110111	1,3,4,5,6,8,9,10
					idx_709: 1011101001 freq: 0.0004				1000001110	1,7,8,9
					idx_708: 0011000001 freq: 0.0004				1001111000	1,4,5,6,7
					idx_707: 0100010110 freq: 0.0004				110110101	2,3,5,6,8,10
					idx_706: 1110011001 freq: 0.0004				1100000110	1,2,8,9
					idx_705: 1010000101 freq: 0.0004				1101011001	1,2,4,6,7,10
					idx_704: 0000100110 freq: 0.0004				101110100	2,4,5,6,8
					idx_703: 0001111010 freq: 0.0004				110000100	2,3,8
					idx_702: 1001101100 freq: 0.0004				1111100010	1,2,3,4,5,9
					idx_701: 1000111100 freq: 0.0004				1000	7
					idx_700: 0011011111 freq: 0.0004				100000	5
					idx_699: 0111111001 freq: 0.0004				10000000	3
					idx_698: 0011101011 freq: 0.0004				1000000010	1,9
					idx_697: 1110010111 freq: 0.0004				1000	7
					idx_696: 1101100110 freq: 0.0004				100000	5
					idx_695: 0000110010 freq: 0.0004				10000000	3
					idx_694: 1010001000 freq: 0.0004				1000000010	1,9
					idx_693: 1101110001 freq: 0.0004				1000	7
					idx_692: 1110010110 freq: 0.0004				100000	5
					idx_691: 0010101100 freq: 0.0004				10000000	3
					idx_690: 0101100001 freq: 0.0004				1000000010	1,9
					idx_689: 0110101101 freq: 0.0004				1000	7
					idx_688: 1100011001 freq: 0.0004				100000	5
					idx_687: 0110001100 freq: 0.0004				10000000	3
					idx_686: 1010110111 freq: 0.0004				1000000010	1,9
					idx_685: 1011011100 freq: 0.0004				1000	7
					idx_684: 1110111010 freq: 0.0004				100000	5
					idx_683: 1111110010 freq: 0.0004				10000000	3
					idx_682: 0101111011 freq: 0.0004				1000000010	1,9
					idx_681: 1000011111 freq: 0.0004				1000	7
					idx_680: 1011001111 freq: 0.0004				100000	5
					idx_679: 0101110111 freq: 0.0004				10000000	3
					idx_678: 0001101101 freq: 0.0004				1000000010	1,9
					idx_677: 0110110011 freq: 0.0004				1000	7
					idx_676: 0101110110 freq: 0.0004				100000	5
					idx_675: 0000010111 freq: 0.0004				10000000	3
					idx_674: 1100101010 freq: 0.0004				1000000010	1,9
					idx_673: 1111111001 freq: 0.0004				1000	7
					idx_672: 1100101001 freq: 0.0004				100000	5
					idx_671: 1111110001 freq: 0.0004				10000000	3
					idx_670: 1101110010 freq: 0.0004				1000000010	1,9
					idx_669: 1001111000 freq: 0.0004				1000	7
					idx_668: 1101101101 freq: 0.0004				100000	5
					idx_667: 0111101111 freq: 0.0004				10000000	3
					idx_666: 1001111011 freq: 0.0004				1000000010	1,9
					idx_665: 0011011000 freq: 0.0004				1000	7
					idx_664: 1111001010 freq: 0.0004				100000	5
					idx_663: 0111001011 freq: 0.0004				10000000	3
					idx_662: 1111001001 freq: 0.0004				1000000010	1,9
					idx_661: 1110111001 freq: 0.0004				1000	7
					idx_660: 1100000010 freq: 0.0004				100000	5
					idx_659: 1101111011 freq: 0.0004				10000000	3
					idx_658: 1010111101 freq: 0.0004				1000000010	1,9
					idx_657: 0100011011 freq: 0.0004				1000	7
					idx_656: 1101000110 freq: 0.0004				100000	5
					idx_655: 0010110101 freq: 0.0004				10000000	3
					idx_654: 1011000100 freq: 0.0004				1000000010	1,9
					idx_653: 1101011011 freq: 0.0004				1000	7
					idx_652: 0101011100 freq: 0.0004				100000	5
					idx_651: 0110000111 freq: 0.0004				10000000	3
					idx_650: 1011010110 freq: 0.0004				1000000010	1,9
					idx_649: 0011001011 freq: 0.0004				1000	7
					idx_648: 0010110000 freq: 0.0004				100000	5
					idx_647: 1011000110 freq: 0.0004				10000000	3
					idx_646: 0011111101 freq: 0.0005				1000000010	1,9
					idx_645: 1100111100 freq: 0.0005				1000	7
					idx_644: 0010000010 freq: 0.0005				100000	5
					idx_643: 0001111000 freq: 0.0005				10000000	3
					idx_642: 0110111110 freq: 0.0005				1000000010	1,9
					idx_641: 0011011011 freq: 0.0005				1000	7
					idx_640: 0110001001 freq: 0.0005				100000	5
					idx_639: 0010000001 freq: 0.0005				10000000	3
					idx_638: 0111111110 freq: 0.0005				1000000010	1,9
					idx_637: 0100001111 freq: 0.0005				1000	7
					idx_636: 1100000101 freq: 0.0005				100000	5
					idx_635: 1001011111 freq: 0.0005				10000000	3
					idx_634: 0010111001 freq: 0.0005				1000000010	1,9
					idx_633: 1111110100 freq: 0.0005				1000	7
					idx_632: 1010010001 freq: 0.0005				100000	5
					idx_631: 1111100101 freq: 0.0005				10000000	3
					idx_630: 1010101111 freq: 0.0005				1000000010	1,9
					idx_629: 0111011100 freq: 0.0005				1000	7
					idx_628: 0010111100 freq: 0.0005				100000	5
					idx_627: 1010000001 freq: 0.0005				10000000	3
					idx_626: 1000111111 freq: 0.0005				1000000010	1,9
					idx_625: 1001100000 freq: 0.0005				1000	7
					idx_624: 0111110011 freq: 0.0005				100000	5
					idx_623: 0110110101 freq: 0.0005				10000000	3
					idx_622: 0001111110 freq: 0.0005				1000000010	1,9
					idx_621: 0001010111 freq: 0.0005				1000	7
					idx_620: 1011000000 freq: 0.0005				100000	5
					idx_619: 0111111111 freq: 0.0005				10000000	3
					idx_618: 1001101101 freq: 0.0005				1000000010	1,9
					idx_617: 0001110111 freq: 0.0005				1000	7
					idx_616: 0100110110 freq: 0.0005				100000	5
					idx_615: 1010000010 freq: 0.0005				10000000	3
					idx_614: 0010000101 freq: 0.0005				1000000010	1,9
					idx_613: 0000100101 freq: 0.0005				1000	7
					idx_612: 1110010100 freq: 0.0005				100000	5
					idx_611: 1011011101 freq: 0.0005				10000000	3
					idx_610: 0011001001 freq: 0.0005				1000000010	1,9
					idx_609: 0011101100 freq: 0.0005				1000	7
					idx_608: 1100011101 freq: 0.0005				100000	5
					idx_607: 0111100101 freq: 0.0005				10000000	3
					idx_606: 0011011010 freq: 0.0005				1000000010	1,9
					idx_605: 1000101101 freq: 0.0005				1000	7
					idx_604: 0011110001 freq: 0.0005				100000	5
					idx_603: 1100000111 freq: 0.0005				10000000	3
					idx_602: 1100101110 freq: 0.0005				1000000010	1,9
					idx_601: 1001010101 freq: 0.0005				1000	7
					idx_600: 1100100111 freq: 0.0005				100000	5
					idx_599: 1110001100 freq: 0.0005				10000000	3
					idx_598: 0011111111 freq: 0.0005				1000000010	1,9
					idx_597: 1000011110 freq: 0.0005				1000	7
					idx_596: 1100011110 freq: 0.0005				100000	5
					idx_595: 1001011100 freq: 0.0005				10000000	3
					idx_594: 1000010010 freq: 0.0005				1000000010	1,9
					idx_593: 0011000010 freq: 0.0005				1000	7
					idx_592: 1111101110 freq: 0.0005				100000	5
					idx_591: 1001001100 freq: 0.0005				10000000	3
					idx_590: 0101011000 freq: 0.0005				1000000010	1,9
					idx_589: 0111100000 freq: 0.0005				1000	7
					idx_588: 0110110111 freq: 0.0005				100000	5
					idx_587: 1000001011 freq: 0.0005				10000000	3
					idx_586: 0101100000 freq: 0.0005				1000000010	1,9
					idx_585: 0000111111 freq: 0.0005				1000	7
					idx_584: 0110011110 freq: 0.0005				100000	5
					idx_583: 0010010001 freq: 0.0005				10000000	3
					idx_582: 0101100010 freq: 0.0005				1000000010	1,9
					idx_581: 1010000111 freq: 0.0005				1000	7
					idx_580: 1110001001 freq: 0.0005				100000	5
					idx_579: 0101110010 freq: 0.0005				10000000	3
					idx_578: 0101111110 freq: 0.0005				1000000010	1,9
					idx_577: 1000000100 freq: 0.0005				1000	7
					idx_576: 1011110010 freq: 0.0005				100000	5
					idx_575: 0111001010 freq: 0.0005				10000000	3
					idx_574: 0000101101 freq: 0.0005				1000000010	1,9
					idx_573: 1100011011 freq: 0.0005				1000	7
					idx_572: 1001111101 freq: 0.0005				100000	5
					idx_571: 0011010110 freq: 0.0005				10000000	3
					idx_570: 1100001111 freq: 0.0006				1000000010	1,9
					idx_569: 1111100110 freq: 0.0006				1000	7
					idx_568: 1100110110 freq: 0.0006				100000	5
					idx_567: 0111001100 freq: 0.0006				10000000	3
					idx_566: 0101101101 freq: 0.0006				1000000010	1,9
					idx_565: 1101000011 freq: 0.0006				1000	7
					idx_564: 0010000110 freq: 0.0006				100000	5
					idx_563: 1101100011 freq: 0.0006				10000000	3
					idx_562: 0001001111 freq: 0.0006				1000000010	1,9
					idx_561: 0000101100 freq: 0.0006				1000	7
					idx_560: 1101110101 freq: 0.0006				100000	5
					idx_559: 0111000111 freq: 0.0006				10000000	3
					idx_558: 0010010010 freq: 0.0006				1000000010	1,9
					idx_557: 0010100001 freq: 0.0006				1000	7
					idx_556: 1010101001 freq: 0.0006				100000	5
					idx_555: 1100111001 freq: 0.0006				10000000	3
					idx_554: 0111101101 freq: 0.0006				1000000010	1,9
					idx_553: 1000001100 freq: 0.0006				1000	7
					idx_552: 1001011000 freq: 0.0006				100000	5
					idx_551: 1100111000 freq: 0.0006				10000000	3
					idx_550: 1000000001 freq: 0.0006				1000000010	1,9
					idx_549: 0100000010 freq: 0.0006				1000	7
					idx_548: 1110101001 freq: 0.0006				100000	5
					idx_547: 1110100010 freq: 0.0006				10000000	3
					idx_546: 1111000001 freq: 0.0006				1000000010	1,9
					idx_545: 0011100111 freq: 0.0006				1000	7
					idx_544: 1001001111 freq: 0.0006				100000	5
					idx_543: 1000001101 freq: 0.0006				10000000	3
					idx_542: 1101001100 freq: 0.0006				1000000010	1,9
					idx_541: 0100000110 freq: 0.0006				1000	7
					idx_540: 0110011100 freq: 0.0006				100000	5
					idx_539: 1000101110 freq: 0.0006				10000000	3
					idx_538: 1101010111 freq: 0.0006				1000000010	1,9
					idx_537: 0010010011 freq: 0.0006				1000	7
					idx_536: 1100110000 freq: 0.0006				100000	5
					idx_535: 0100000100 freq: 0.0006				10000000	3
					idx_534: 1101101110 freq: 0.0006				1000000010	1,9
					idx_533: 0100110111 freq: 0.0006				1000	7
					idx_532: 1010110010 freq: 0.0006				100000	5
					idx_531: 0001000001 freq: 0.0006				10000000	3
					idx_530: 1001110010 freq: 0.0006				1000000010	1,9
					idx_529: 1001000010 freq: 0.0006				1000	7
					idx_528: 1100010010 freq: 0.0006				100000	5
					idx_527: 0010001011 freq: 0.0006				10000000	3
					idx_526: 0001110010 freq: 0.0006				1000000010	1,9
					idx_525: 0111111010 freq: 0.0006				1000	7
					idx_524: 0110101011 freq: 0.0006				100000	5
					idx_523: 0110011000 freq: 0.0006				10000000	3
					idx_522: 0011001111 freq: 0.0006				1000000010	1,9
					idx_521: 1000110101 freq: 0.0006				1000	7
					idx_520: 0110010011 freq: 0.0006				100000	5
					idx_519: 0010011100 freq: 0.0006				10000000	3
					idx_518: 1111011100 freq: 0.0006				1000000010	1,9
					idx_517: 0010000100 freq: 0.0006				1000	7
					idx_516: 0000101011 freq: 0.0006				100000	5
					idx_515: 1110010101 freq: 0.0006				10000000	3
					idx_514: 1000110110 freq: 0.0006				1000000010	1,9
					idx_513: 0111011000 freq: 0.0006				1000	7
					idx_512: 1011100111 freq: 0.0006				100000	5
					idx_511: 0001000011 freq: 0.0006				10000000	3
					idx_510: 0110100011 freq: 0.0006				1000000010	1,9
					idx_509: 1001100101 freq: 0.0006				1000	7
					idx_508: 1001100100 freq: 0.0006				100000	5
					idx_507: 0100011111 freq: 0.0006				10000000	3
					idx_506: 0000110110 freq: 0.0006				1000000010	1,9
					idx_505: 1010101000 freq: 0.0006				1000	7
					idx_504: 1110100111 freq: 0.0006				100000	5
					idx_503: 0101110000 freq: 0.0006				10000000	3
					idx_502: 0111010001 freq: 0.0006				1000000010	1,9
					idx_501: 0100110011 freq: 0.0006				1000	7
					idx_500: 0111001111 freq: 0.0006				100000	5
					idx_499: 0001001000 freq: 0.0006				10000000	3
					idx_498: 0110000001 freq: 0.0006				1000000010	1,9
					idx_497: 1011101101 freq: 0.0006				1000	7
					idx_496: 0111010101 freq: 0.0006				100000	5
					idx_495: 1111010000 freq: 0.0006				10000000	3
					idx_494: 0010011011 freq: 0.0006				1000000010	1,9
					idx_493: 0011001101 freq: 0.0006				1000	7
					idx_492: 1110100001 freq: 0.0006				100000	5
					idx_491: 0011110110 freq: 0.0006				10000000	3
					idx_490: 0001111111 freq: 0.0006				1000000010	1,9
					idx_489: 1100010000 freq: 0.0006				1000	7
					idx_488: 0110111101 freq: 0.0006				100000	5
					idx_487: 1000100111 freq: 0.0006				10000000	3
					idx_486: 1010101110 freq: 0.0006				1000000010	1,9
					idx_485: 1111111101 freq: 0.0006				1000	7
					idx_484: 0001001110 freq: 0.0006				100000	5
					idx_483: 1111000101 freq: 0.0006				10000000	3
					idx_482: 0010001110 freq: 0.0006				1000000010	1,9
					idx_481: 1110011000 freq: 0.0006				1000	7
					idx_480: 0000110111 freq: 0.0006				100000	5
					idx_479: 1011111101 freq: 0.0006				10000000	3
					idx_478: 0000110011 freq: 0.0006				1000000010	1,9
					idx_477: 1011000111 freq: 0.0007				1000	7
					idx_476: 0011001100 freq: 0.0007				100000	5
					idx_475: 1001010110 freq: 0.0007				10000000	3
					idx_474: 0010101011 freq: 0.0007				1000000010	1,9
					idx_473: 1110000101 freq: 0.0007				1000	7
					idx_472: 1111001100 freq: 0.0007				100000	5
					idx_471: 0111100010 freq: 0.0007				10000000	3
					idx_470: 0101100100 freq: 0.0007				1000000010	1,9
					idx_469: 0011100101 freq: 0.0007				1000	7
					idx_468: 0010011001 freq: 0.0007				100000	5
					idx_467: 1010011011 freq: 0.0007				10000000	3
					idx_466: 0001101111 freq: 0.0007				1000000010	1,9
					idx_465: 0111110100 freq: 0.0007				1000	7
					idx_464: 0101010100 freq: 0.0007				100000	5
					idx_463: 0100111110 freq: 0.0007				10000000	3
					idx_462: 0111011011 freq: 0.0007				1000000010	1,9
					idx_461: 1110001000 freq: 0.0007				1000	7
					idx_460: 1000100000 freq: 0.0007				100000	5
					idx_459: 1101110011 freq: 0.0007				10000000	3
					idx_458: 0010010101 freq: 0.0007				1000000010	1,9
					idx_457: 0011001010 freq: 0.0007				1000	7
					idx_456: 1100000011 freq: 0.0007				100000	5
					idx_455: 1101110100 freq: 0.0007				10000000	3
					idx_454: 1100100010 freq: 0.0007				1000000010	1,9
					idx_453: 1001100110 freq: 0.0007				1000	7
					idx_452: 1111111000 freq: 0.0007				100000	5
					idx_451: 0010011010 freq: 0.0007				10000000	3
					idx_450: 1100101101 freq: 0.0007				1000000010	1,9
					idx_449: 0100000111 freq: 0.0007				1000	7
					idx_448: 1000010101 freq: 0.0007				100000	5
					idx_447: 0010111111 freq: 0.0007				10000000	3
					idx_446: 0100001001 freq: 0.0007				1000000010	1,9
					idx_445: 1111100001 freq: 0.0007				1000	7
					idx_444: 1000111001 freq: 0.0007				100000	5
					idx_443: 0111000000 freq: 0.0007				10000000	3
					idx_442: 0111000100 freq: 0.0007				1000000010	1,9
					idx_441: 1111101001 freq: 0.0007				1000	7
					idx_440: 0001110101 freq: 0.0007				100000	5
					idx_439: 0010010000 freq: 0.0007				10000000	3
					idx_438: 1100110001 freq: 0.0007				1000000010	1,9
					idx_437: 0110011101 freq: 0.0007				1000	7
					idx_436: 1101000001 freq: 0.0007				100000	5
					idx_435: 1110011110 freq: 0.0007				10000000	3
					idx_434: 0010011000 freq: 0.0007				1000000010	1,9
					idx_433: 1011100100 freq: 0.0007				1000	7
					idx_432: 1110001110 freq: 0.0007				100000	5
					idx_431: 1101101000 freq: 0.0007				10000000	3
					idx_430: 0111000010 freq: 0.0007				1000000010	1,9
					idx_429: 0101111000 freq: 0.0007				1000	7
					idx_428: 0001111011 freq: 0.0007				100000	5
					idx_427: 0101000011 freq: 0.0007				10000000	3
					idx_426: 0111100110 freq: 0.0007				1000000010	1,9
					idx_425: 0111001000 freq: 0.0007				1000	7
					idx_424: 1010000011 freq: 0.0007				100000	5
					idx_423: 1001100010 freq: 0.0007				10000000	3
					idx_422: 1001110101 freq: 0.0007				1000000010	1,9
					idx_421: 1010101011 freq: 0.0007				1000	7
					idx_420: 0100111100 freq: 0.0007				100000	5
					idx_419: 0100010001 freq: 0.0007				10000000	3
					idx_418: 0101011011 freq: 0.0007				1000000010	1,9
					idx_417: 1101010101 freq: 0.0007				1000	7
					idx_416: 1111011010 freq: 0.0007				100000	5
					idx_415: 1011000101 freq: 0.0007				10000000	3
					idx_414: 0010111101 freq: 0.0007				1000000010	1,9
					idx_413: 0111111000 freq: 0.0007				1000	7
					idx_412: 1101001111 freq: 0.0007				100000	5
					idx_411: 0001000110 freq: 0.0007				10000000	3
					idx_410: 0011000111 freq: 0.0007				1000000010	1,9
					idx_409: 0100100111 freq: 0.0007				1000	7
					idx_408: 1010111100 freq: 0.0007				100000	5
					idx_407: 0010001001 freq: 0.0007				10000000	3
					idx_406: 1110000011 freq: 0.0007				1000000010	1,9
					idx_405: 0000100010 freq: 0.0007				1000	7
					idx_404: 0010001000 freq: 0.0007				100000	5
					idx_403: 1110100100 freq: 0.0007				10000000	3
					idx_402: 0000100011 freq: 0.0008				1000000010	1,9
					idx_401: 1001111110 freq: 0.0008				1000	7
					idx_400: 0010000011 freq: 0.0008				100000	5
					idx_399: 0011100011 freq: 0.0008				10000000	3
					idx_398: 1000001110 freq: 0.0008				1000000010	1,9
					idx_397: 1001000011 freq: 0.0008				1000	7
					idx_396: 1111010001 freq: 0.0008				100000	5
					idx_395: 0110001111 freq: 0.0008				10000000	3
					idx_394: 1100000100 freq: 0.0008				1000000010	1,9
					idx_393: 0101010111 freq: 0.0008				1000	7
					idx_392: 1000000111 freq: 0.0008				100000	5
					idx_391: 0001101100 freq: 0.0008				10000000	3
					idx_390: 0000111001 freq: 0.0008				1000000010	1,9
					idx_389: 1000010011 freq: 0.0008				1000	7
					idx_388: 1011100010 freq: 0.0008				100000	5
					idx_387: 0100010111 freq: 0.0008				10000000	3
					idx_386: 0010100011 freq: 0.0008				1000000010	1,9
					idx_385: 0111101000 freq: 0.0008				1000	7
					idx_384: 0111000101 freq: 0.0008				100000	5
					idx_383: 0100011110 freq: 0.0008				10000000	3
					idx_382: 1011110011 freq: 0.0008				1000000010	1,9
					idx_381: 1100011010 freq: 0.0008				1000	7
					idx_380: 0111110111 freq: 0.0008				100000	5
					idx_379: 1000110111 freq: 0.0008				10000000	3
					idx_378: 0111000001 freq: 0.0008				1000000010	1,9
					idx_377: 1000011101 freq: 0.0008				1000	7
					idx_376: 0101010000 freq: 0.0008				100000	5
					idx_375: 0111001001 freq: 0.0008				10000000	3
					idx_374: 0100001110 freq: 0.0008				1000000010	1,9
					idx_373: 0011010001 freq: 0.0008				1000	7
					idx_372: 1001001001 freq: 0.0008				100000	5
					idx_371: 0100101110 freq: 0.0008				10000000	3
					idx_370: 0101011110 freq: 0.0008				1000000010	1,9
					idx_369: 1010111111 freq: 0.0008				1000	7
					idx_368: 0001100010 freq: 0.0008				100000	5
					idx_367: 0100011101 freq: 0.0008				10000000	3
					idx_366: 0011101001 freq: 0.0008				1000000010	1,9
					idx_365: 0101100011 freq: 0.0008				1000	7
					idx_364: 0101111010 freq: 0.0008				100000	5
					idx_363: 1110111011 freq: 0.0008				10000000	3
					idx_362: 0001110100 freq: 0.0008				1000000010	1,9
					idx_361: 0010001111 freq: 0.0008				1000	7
					idx_360: 1011010001 freq: 0.0008				100000	5
					idx_359: 0111011010 freq: 0.0008				10000000	3
					idx_358: 0001000010 freq: 0.0008				1000000010	1,9
					idx_357: 1010000110 freq: 0.0008				1000	7
					idx_356: 1011110101 freq: 0.0008				100000	5
					idx_355: 1111101111 freq: 0.0008				10000000	3
					idx_354: 1010001101 freq: 0.0008				1000000010	1,9
					idx_353: 1000110010 freq: 0.0008				1000	7
					idx_352: 0101101010 freq: 0.0008				100000	5
					idx_351: 1100111110 freq: 0.0008				10000000	3
					idx_350: 0000011011 freq: 0.0008				1000000010	1,9
					idx_349: 0010101101 freq: 0.0008				1000	7
					idx_348: 1010010111 freq: 0.0008				100000	5
					idx_347: 0110110100 freq: 0.0008				10000000	3
					idx_346: 1100001100 freq: 0.0008				1000000010	1,9
					idx_345: 1100101011 freq: 0.0008				1000	7
					idx_344: 1011001000 freq: 0.0008				100000	5
					idx_343: 0010111000 freq: 0.0008				10000000	3
					idx_342: 0111010100 freq: 0.0008				1000000010	1,9
					idx_341: 0110011010 freq: 0.0008				1000	7
					idx_340: 1001001110 freq: 0.0008				100000	5
					idx_339: 1001011110 freq: 0.0009				10000000	3
					idx_338: 1111001101 freq: 0.0009				1000000010	1,9
					idx_337: 1110101000 freq: 0.0009				1000	7
					idx_336: 1101110000 freq: 0.0009				100000	5
					idx_335: 1000111010 freq: 0.0009				10000000	3
					idx_334: 0010000111 freq: 0.0009				1000000010	1,9
					idx_333: 1011010000 freq: 0.0009				1000	7
					idx_332: 1100010101 freq: 0.0009				100000	5
					idx_331: 1010110011 freq: 0.0009				10000000	3
					idx_330: 1000111011 freq: 0.0009				1000000010	1,9
					idx_329: 0110010100 freq: 0.0009				1000	7
					idx_328: 0001100001 freq: 0.0009				100000	5
					idx_327: 0000111100 freq: 0.0009				10000000	3
					idx_326: 0001011010 freq: 0.0009				1000000010	1,9
					idx_325: 1110100000 freq: 0.0009				1000	7
					idx_324: 0011000011 freq: 0.0009				100000	5
					idx_323: 0011100000 freq: 0.0009				10000000	3
					idx_322: 0101100101 freq: 0.0009				1000000010	1,9
					idx_321: 0100100011 freq: 0.0009				1000	7
					idx_320: 1111110111 freq: 0.0009				100000	5
					idx_319: 1111010011 freq: 0.0009				10000000	3
					idx_318: 1110010000 freq: 0.0009				1000000010	1,9
					idx_317: 1010000100 freq: 0.0009				1000	7
					idx_316: 0111010110 freq: 0.0009				100000	5
					idx_315: 0111100001 freq: 0.0009				10000000	3
					idx_314: 1000110000 freq: 0.0009				1000000010	1,9
					idx_313: 1100011111 freq: 0.0009				1000	7
					idx_312: 0110001110 freq: 0.0009				100000	5
					idx_311: 1000011000 freq: 0.0009				10000000	3
					idx_310: 1000001010 freq: 0.0009				1000000010	1,9
					idx_309: 0000010010 freq: 0.0009				1000	7
					idx_308: 1010110001 freq: 0.0009				100000	5
					idx_307: 0110000101 freq: 0.0009				10000000	3
					idx_306: 0000011111 freq: 0.0009				1000000010	1,9
					idx_305: 0011100010 freq: 0.0009				1000	7
					idx_304: 0001110011 freq: 0.0009				100000	5
					idx_303: 0100001000 freq: 0.0009				10000000	3
					idx_302: 0001011100 freq: 0.0009				1000000010	1,9
					idx_301: 1100001110 freq: 0.0009				1000	7
					idx_300: 1110111101 freq: 0.0009				100000	5
					idx_299: 0011111011 freq: 0.0009				10000000	3
					idx_298: 0001110110 freq: 0.0009				1000000010	1,9
					idx_297: 1000100010 freq: 0.0009				1000	7
					idx_296: 0011110101 freq: 0.0009				100000	5
					idx_295: 1111000000 freq: 0.0009				10000000	3
					idx_294: 0001001010 freq: 0.0009				1000000010	1,9
					idx_293: 1001000111 freq: 0.0009				1000	7
					idx_292: 1101110110 freq: 0.0009				100000	5
					idx_291: 0110000000 freq: 0.0009				10000000	3
					idx_290: 1001111010 freq: 0.0009				1000000010	1,9
					idx_289: 1001100011 freq: 0.0009				1000	7
					idx_288: 0001010110 freq: 0.0009				100000	5
					idx_287: 0111000110 freq: 0.0009				10000000	3
					idx_286: 0111110101 freq: 0.0009				1000000010	1,9
					idx_285: 1000000110 freq: 0.0009				1000	7
					idx_284: 1100100110 freq: 0.0009				100000	5
					idx_283: 1100100011 freq: 0.0009				10000000	3
					idx_282: 1001101011 freq: 0.0009				1000000010	1,9
					idx_281: 0101110001 freq: 0.0009				1000	7
					idx_280: 0011000101 freq: 0.0010				100000	5
					idx_279: 1010011111 freq: 0.0010				10000000	3
					idx_278: 1100011100 freq: 0.0010				1000000010	1,9
					idx_277: 0110001101 freq: 0.0010				1000	7
					idx_276: 1111110101 freq: 0.0010				100000	5
					idx_275: 0111010010 freq: 0.0010				10000000	3
					idx_274: 0000110001 freq: 0.0010				1000000010	1,9
					idx_273: 0001100100 freq: 0.0010				1000	7
					idx_272: 0100001100 freq: 0.0010				100000	5
					idx_271: 0000010011 freq: 0.0010				10000000	3
					idx_270: 0011100110 freq: 0.0010				1000000010	1,9
					idx_269: 1001001000 freq: 0.0010				1000	7
					idx_268: 0000100111 freq: 0.0010				100000	5
					idx_267: 1010001110 freq: 0.0010				10000000	3
					idx_266: 1000111101 freq: 0.0010				1000000010	1,9
					idx_265: 1001000001 freq: 0.0010				1000	7
					idx_264: 0100100001 freq: 0.0010				100000	5
					idx_263: 0101101110 freq: 0.0010				10000000	3
					idx_262: 1110011011 freq: 0.0010				1000000010	1,9
					idx_261: 0101000111 freq: 0.0010				1000	7
					idx_260: 0100100100 freq: 0.0010				100000	5
					idx_259: 0001100101 freq: 0.0010				10000000	3
					idx_258: 0001110001 freq: 0.0010				1000000010	1,9
					idx_257: 1101001110 freq: 0.0010				1000	7
					idx_256: 0100111101 freq: 0.0010				100000	5
					idx_255: 0011100100 freq: 0.0010				10000000	3
					idx_254: 1010101010 freq: 0.0010				1000000010	1,9
					idx_253: 0100111011 freq: 0.0010				1000	7
					idx_252: 0101010110 freq: 0.0010				100000	5
					idx_251: 0100111111 freq: 0.0010				10000000	3
					idx_250: 0001111101 freq: 0.0010				1000000010	1,9
					idx_249: 0100000011 freq: 0.0010				1000	7
					idx_248: 0110111010 freq: 0.0010				100000	5
					idx_247: 0000111110 freq: 0.0010				10000000	3
					idx_246: 0101000010 freq: 0.0010				1000000010	1,9
					idx_245: 1000110011 freq: 0.0010				1000	7
					idx_244: 0001110000 freq: 0.0010				100000	5
					idx_243: 1000111000 freq: 0.0010				10000000	3
					idx_242: 1101010110 freq: 0.0010				1000000010	1,9
					idx_241: 1010001100 freq: 0.0010				1000	7
					idx_240: 0000011001 freq: 0.0010				100000	5
					idx_239: 0001100011 freq: 0.0010				10000000	3
					idx_238: 1001110000 freq: 0.0010				1000000010	1,9
					idx_237: 1000000011 freq: 0.0010				1000	7
					idx_236: 0011101101 freq: 0.0010				100000	5
					idx_235: 1100010001 freq: 0.0010				10000000	3
					idx_234: 0000100001 freq: 0.0010				1000000010	1,9
					idx_233: 0000011110 freq: 0.0010				1000	7
					idx_232: 0000111101 freq: 0.0010				100000	5
					idx_231: 0001100111 freq: 0.0010				10000000	3
					idx_230: 1100011000 freq: 0.0010				1000000010	1,9
					idx_229: 0110010101 freq: 0.0010				1000	7
					idx_228: 0000001101 freq: 0.0010				100000	5
					idx_227: 0000010001 freq: 0.0010				10000000	3
					idx_226: 1010011001 freq: 0.0010				1000000010	1,9
					idx_225: 0011100001 freq: 0.0010				1000	7
					idx_224: 0000101010 freq: 0.0010				100000	5
					idx_223: 1101010100 freq: 0.0010				10000000	3
					idx_222: 0110001000 freq: 0.0010				1000000010	1,9
					idx_221: 1100110100 freq: 0.0010				1000	7
					idx_220: 0101010011 freq: 0.0010				100000	5
					idx_219: 0001000101 freq: 0.0010				10000000	3
					idx_218: 1001001101 freq: 0.0010				1000000010	1,9
					idx_217: 0000110100 freq: 0.0011				1000	7
					idx_216: 0000110000 freq: 0.0011				100000	5
					idx_215: 0011000100 freq: 0.0011				10000000	3
					idx_214: 0011000000 freq: 0.0011				1000000010	1,9
					idx_213: 0101001110 freq: 0.0011				1000	7
					idx_212: 0110101000 freq: 0.0011				100000	5
					idx_211: 0000010110 freq: 0.0011				10000000	3
					idx_210: 1111010110 freq: 0.0011				1000000010	1,9
					idx_209: 1101001001 freq: 0.0011				1000	7
					idx_208: 1101001011 freq: 0.0011				100000	5
					idx_207: 1010110101 freq: 0.0011				10000000	3
					idx_206: 0011110100 freq: 0.0011				1000000010	1,9
					idx_205: 0100000101 freq: 0.0011				1000	7
					idx_204: 0010101000 freq: 0.0011				100000	5
					idx_203: 0010011111 freq: 0.0011				10000000	3
					idx_202: 0110100111 freq: 0.0011				1000000010	1,9
					idx_201: 1000011010 freq: 0.0011				1000	7
					idx_200: 0000010101 freq: 0.0011				100000	5
					idx_199: 0100111001 freq: 0.0011				10000000	3
					idx_198: 0000011101 freq: 0.0011				1000000010	1,9
					idx_197: 1000110001 freq: 0.0011				1000	7
					idx_196: 0100000001 freq: 0.0011				100000	5
					idx_195: 1100110111 freq: 0.0011				10000000	3
					idx_194: 0100001101 freq: 0.0011				1000000010	1,9
					idx_193: 1100001010 freq: 0.0011				1000	7
					idx_192: 1001110001 freq: 0.0011				100000	5
					idx_191: 1000010100 freq: 0.0011				10000000	3
					idx_190: 1000110100 freq: 0.0011				1000000010	1,9
					idx_189: 0001100110 freq: 0.0011				1000	7
					idx_188: 0000111000 freq: 0.0011				100000	5
					idx_187: 0111101011 freq: 0.0011				10000000	3
					idx_186: 0100110001 freq: 0.0011				1000000010	1,9
					idx_185: 1100110101 freq: 0.0011				1000	7
					idx_184: 1001000110 freq: 0.0011				100000	5
					idx_183: 0011101010 freq: 0.0011				10000000	3
					idx_182: 1101111010 freq: 0.0012				1000000010	1,9
					idx_181: 1101010001 freq: 0.0012				1000	7
					idx_180: 0000111010 freq: 0.0012				100000	5
					idx_179: 0101011010 freq: 0.0012				10000000	3
					idx_178: 0101010101 freq: 0.0012				1000000010	1,9
					idx_177: 1000000101 freq: 0.0012				1000	7
					idx_176: 1001101110 freq: 0.0012				100000	5
					idx_175: 0010011101 freq: 0.0012				10000000	3
					idx_174: 1100000000 freq: 0.0012				1000000010	1,9
					idx_173: 0001000100 freq: 0.0012				1000	7
					idx_172: 0001101000 freq: 0.0012				100000	5
					idx_171: 0100110100 freq: 0.0012				10000000	3
					idx_170: 1101101010 freq: 0.0012				1000000010	1,9
					idx_169: 0100100110 freq: 0.0012				1000	7
					idx_168: 0000001110 freq: 0.0012				100000	5
					idx_167: 1010100101 freq: 0.0012				10000000	3
					idx_166: 1111011110 freq: 0.0012				1000000010	1,9
					idx_165: 0000001001 freq: 0.0012				1000	7
					idx_164: 1010010101 freq: 0.0012				100000	5
					idx_163: 1010100111 freq: 0.0012				10000000	3
					idx_162: 0000011100 freq: 0.0012				1000000010	1,9
					idx_161: 0101001111 freq: 0.0012				1000	7
					idx_160: 0100110000 freq: 0.0012				100000	5
					idx_159: 0000011010 freq: 0.0012				10000000	3
					idx_158: 0110100101 freq: 0.0012				1000000010	1,9
					idx_157: 0000110101 freq: 0.0012				1000	7
					idx_156: 0101010001 freq: 0.0012				100000	5
					idx_155: 1001010001 freq: 0.0012				10000000	3
					idx_154: 0100100010 freq: 0.0012				1000000010	1,9
					idx_153: 1011110100 freq: 0.0013				1000	7
					idx_152: 0011111001 freq: 0.0013				100000	5
					idx_151: 1101000101 freq: 0.0013				10000000	3
					idx_150: 1001000101 freq: 0.0013				1000000010	1,9
					idx_149: 1101001101 freq: 0.0013				1000	7
					idx_148: 0100111010 freq: 0.0013				100000	5
					idx_147: 1111101011 freq: 0.0013				10000000	3
					idx_146: 1011010011 freq: 0.0013				1000000010	1,9
					idx_145: 0110010001 freq: 0.0013				1000	7
					idx_144: 0011001000 freq: 0.0013				100000	5
					idx_143: 0001010101 freq: 0.0013				10000000	3
					idx_142: 0010001010 freq: 0.0013				1000000010	1,9
					idx_141: 0101001010 freq: 0.0013				1000	7
					idx_140: 1000111110 freq: 0.0013				100000	5
					idx_139: 0100111000 freq: 0.0013				10000000	3
					idx_138: 0010001100 freq: 0.0014				1000000010	1,9
					idx_137: 1001000000 freq: 0.0014				1000	7
					idx_136: 0001101010 freq: 0.0014				100000	5
					idx_135: 0110100110 freq: 0.0014				10000000	3
					idx_134: 1101010010 freq: 0.0014				1000000010	1,9
					idx_133: 0111101010 freq: 0.0014				1000	7
					idx_132: 1110001010 freq: 0.0014				100000	5
					idx_131: 1011100011 freq: 0.0014				10000000	3
					idx_130: 0101001011 freq: 0.0014				1000000010	1,9
					idx_129: 0000001011 freq: 0.0014				1000	7
					idx_128: 1010100110 freq: 0.0014				100000	5
					idx_127: 0101011001 freq: 0.0014				10000000	3
					idx_126: 1010100010 freq: 0.0014				1000000010	1,9
					idx_125: 0000011000 freq: 0.0015				1000	7
					idx_124: 0101000001 freq: 0.0015				100000	5
					idx_123: 0011010010 freq: 0.0015				10000000	3
					idx_122: 1010100011 freq: 0.0015				1000000010	1,9
					idx_121: 1001010010 freq: 0.0015				1000	7
					idx_120: 1011100110 freq: 0.0015				100000	5
					idx_119: 1100010100 freq: 0.0015				10000000	3
					idx_118: 1101010011 freq: 0.0015				1000000010	1,9
					idx_117: 0100110101 freq: 0.0015				1000	7
					idx_116: 1010101100 freq: 0.0015				100000	5
					idx_115: 0011010000 freq: 0.0016				10000000	3
					idx_114: 1001010000 freq: 0.0016				1000000010	1,9
					idx_113: 0001100000 freq: 0.0016				1000	7
					idx_112: 0110001010 freq: 0.0016				100000	5
					idx_111: 1010011101 freq: 0.0016				10000000	3
					idx_110: 0101010010 freq: 0.0016				1000000010	1,9
					idx_109: 1010110100 freq: 0.0016				1000	7
					idx_108: 0011010101 freq: 0.0016				100000	5
					idx_107: 0100011000 freq: 0.0016				10000000	3
					idx_106: 0101000110 freq: 0.0016				1000000010	1,9
					idx_105: 0001101001 freq: 0.0016				1000	7
					idx_104: 0100100101 freq: 0.0016				100000	5
					idx_103: 1010010011 freq: 0.0016				10000000	3
					idx_102: 1110101101 freq: 0.0017				1000000010	1,9
					idx_101: 1001110011 freq: 0.0017				1000	7
					idx_100: 0010101010 freq: 0.0017				100000	5
					idx_99: 1010100000 freq: 0.0017				10000000	3
					idx_98: 1011010101 freq: 0.0017				1000000010	1,9
					idx_97: 0110101010 freq: 0.0017				1000	7
					idx_96: 0100011100 freq: 0.0017				100000	5
					idx_95: 0011111010 freq: 0.0017				10000000	3
					idx_94: 0101001000 freq: 0.0017				1000000010	1,9
					idx_93: 1010010010 freq: 0.0017				1000	7
					idx_92: 0100101010 freq: 0.0017				100000	5
					idx_91: 0110100010 freq: 0.0017				10000000	3
					idx_90: 0111001101 freq: 0.0017				1000000010	1,9
					idx_89: 0100101101 freq: 0.0017				1000	7
					idx_88: 0110111001 freq: 0.0017				100000	5
					idx_87: 1001101000 freq: 0.0017				10000000	3
					idx_86: 1011010010 freq: 0.0017				1000000010	1,9
					idx_85: 0000001111 freq: 0.0017				1000	7
					idx_84: 0100011001 freq: 0.0017				100000	5
					idx_83: 0100010101 freq: 0.0017				10000000	3
					idx_82: 1101010000 freq: 0.0017				1000000010	1,9
					idx_81: 1010011010 freq: 0.0017				1000	7
					idx_80: 0011010011 freq: 0.0017				100000	5
					idx_79: 0100101001 freq: 0.0017				10000000	3
					idx_78: 0001010100 freq: 0.0018				1000000010	1,9
					idx_77: 0000001100 freq: 0.0018				1000	7
					idx_76: 1111010010 freq: 0.0018				100000	5
					idx_75: 1010011110 freq: 0.0018				10000000	3
					idx_74: 0100100000 freq: 0.0018				1000000010	1,9
					idx_73: 1101001000 freq: 0.0018				1000	7
					idx_72: 0001000000 freq: 0.0018				100000	5
					idx_71: 1010010000 freq: 0.0019				10000000	3
					idx_70: 0101001100 freq: 0.0019				1000000010	1,9
					idx_69: 0010010100 freq: 0.0019				1000	7
					idx_68: 1001010100 freq: 0.0019				100000	5
					idx_67: 0100101000 freq: 0.0019				10000000	3
					idx_66: 1101011010 freq: 0.0020				1000000010	1,9
					idx_65: 1010100100 freq: 0.0020				1000	7
					idx_64: 0010100110 freq: 0.0020				100000	5
					idx_63: 0000000111 freq: 0.0020				10000000	3
					idx_62: 0101001101 freq: 0.0020				1000000010	1,9
					idx_61: 1000101010 freq: 0.0021				1000	7
					idx_60: 1110100101 freq: 0.0021				100000	5
					idx_59: 0010100100 freq: 0.0021				10000000	3
					idx_58: 0010110100 freq: 0.0021				1000000010	1,9
					idx_57: 0110100000 freq: 0.0021				1000	7
					idx_56: 1010011100 freq: 0.0021				100000	5
					idx_55: 0010101001 freq: 0.0021				10000000	3
					idx_54: 0000101001 freq: 0.0021				1000000010	1,9
					idx_53: 0010100111 freq: 0.0021				1000	7
					idx_52: 1110110101 freq: 0.0022				100000	5
					idx_51: 1010011000 freq: 0.0022				10000000	3
					idx_50: 1001101001 freq: 0.0022				1000000010	1,9
					idx_49: 0000101000 freq: 0.0022				1000	7
					idx_48: 0000000110 freq: 0.0022				100000	5
					idx_47: 1010010100 freq: 0.0022				10000000	3
					idx_46: 0001010010 freq: 0.0022				1000000010	1,9
					idx_45: 1011010100 freq: 0.0023				1000	7
					idx_44: 1110011010 freq: 0.0023				100000	5
					idx_43: 1001001010 freq: 0.0024				10000000	3
					idx_42: 0001010011 freq: 0.0024				1000000010	1,9
					idx_41: 0000010000 freq: 0.0024				1000	7
					idx_40: 0011010100 freq: 0.0024				100000	5
					idx_39: 0010100101 freq: 0.0024				10000000	3
					idx_38: 0110101001 freq: 0.0024				1000000010	1,9
					idx_37: 1001101010 freq: 0.0024				1000	7
					idx_36: 1000101001 freq: 0.0024				100000	5
					idx_35: 1111111111 freq: 0.0024				10000000	3
					idx_34: 0111101001 freq: 0.0024				1000000010	1,9
					idx_33: 1001010011 freq: 0.0024				1000	7
					idx_32: 0101001001 freq: 0.0026				100000	5
					idx_31: 1101001010 freq: 0.0027				10000000	3
					idx_30: 1001011010 freq: 0.0027				1000000010	1,9
					idx_29: 0110100100 freq: 0.0027				1000	7
					idx_28: 0000010100 freq: 0.0028				100000	5
					idx_27: 0101101001 freq: 0.0030				10000000	3
					idx_26: 0001010001 freq: 0.0030				1000000010	1,9
					idx_25: 0101101000 freq: 0.0031				1000	7
					idx_24: 1010010110 freq: 0.0032				100000	5
					idx_23: 0001010000 freq: 0.0033				10000000	3
					idx_22: 0000001010 freq: 0.0033				1000000010	1,9
					idx_21: 0000000101 freq: 0.0034				1000	7
					idx_20: 1101000000 freq: 0.0034				100000	5
					idx_19: 0101000000 freq: 0.0035				10000000	3
					idx_18: 0000000011 freq: 0.0038				1000000010	1,9
					idx_17: 0000000100 freq: 0.0041				1000	7
					idx_16: 0101000101 freq: 0.0041				100000	5
					idx_15: 0010100010 freq: 0.0041				10000000	3
					idx_14: 0100010100 freq: 0.0048				1000000010	1,9
					idx_13: 0010100000 freq: 0.0054				1000	7
					idx_12: 1010000000 freq: 0.0055				100000	5
					idx_11: 1000101000 freq: 0.0056				10000000	3
					idx_10: 0000000010 freq: 0.0058				1000000010	1,9
					idx_9: 1010001010 freq: 0.0059				1000	7
					idx_8: 1000000000 freq: 0.0060				100000	5
					idx_7: 0100000000 freq: 0.0071				10000000	3
					idx_6: 0000000001 freq: 0.0071				1000000010	1,9
					idx_5: 0000000000 freq: 0.0297				1000	7
					idx_4: 1000000010 freq: 0.0363				100000	5
					idx_3: 0000100000 freq: 0.0367				10000000	3
					idx_2: 0000001000 freq: 0.0372				1000000010	1,9
					idx_1: 0010000000 freq: 0.0376				1000	7
					----------				100000	5
					length of list = 1015				10000000	3
					----------				1000000010	1,9
					missing patterns:				1000	7
					1101011				100000	5
					1111010101				10000000	3
					1110001011				1000000010	1,9
					1101111001				1000	7
					1100100001				100000	5
					1100001001				10000000	3
					1110110010				1000000010	1,9
					1011100001				1000	7
					1011111				100000	5
									10000000	3
									1000000010	1,9
									1000	7
									100000	5
									10000000	3
									1000000010	1,9
									1000	7
									100000	5
									10000000	3
									1000000010	1,9
									1000	7
									100000	5
									10000000	3
									1000000010	1,9
									1000	7
									100000	5
									10000000	3
									1000000010	1,9
									1000	7
									100000	5
									10000000	3
									1000000010	1,9
									1000	7
									100000	5
									10000000	3
									1000000010	1,9
									1000	7
									100000	5
									10000000	3
									1000000010	1,9
									1000	7
									100000	5
									10000000	3
									1000000010	1,9
									1000	7
									100000	5
									10000000	3
									1000000010	1,9
									1000	7
									100000	5
									10000000	3
									1000000010	1,9
									1000	7
									100000	5
									10000000	3
									1000000010	1,9
									1000	7
									100000	5
									10000000	3
									1000000010	1,9
									1000	7
									100000	5
									10000000	3
									1000000010	1,9
									1000	7
									100000	5
									10000000	3
									1000000010	1,9
									1000	7
									100000	5
									10000000	3
									1000000010	1,9
									1000	7
									100000	5
									10000000	3
									1000000010	1,9
									1000	7
									100000	5
									10000000	3
									1000000010	1,9
									1000	7
									100000	5
									10000000	3
									1000000010	1,9
									1000	7
									100000	5
									10000000	3
									1000000010	1,9
									1000	7
									100000	5
									10000000	3
									1000000010	1,9
									1000	7
									100000	5
									10000000	3
									1000000010	1,9
									1000	7
									100000	5
									10000000	3
									1000000010	1,9
									1000	7
									100000	5
									10000000	3
									1000000010	1,9
									1000	7
									100000	5
									10000000	3
									1000000010	1,9
									1000	7
									100000	5
									10000000	3
									1000000010	1,9
									1000	7
									100000	5
									10000000	3
									1000000010	1,9
									1000	7
									100000	5
									10000000	3
									1000000010	1,9
									1000	7
									100000	5
									10000000	3
									1000000010	1,9
									1000	7
									100000	5
									10000000	3
									1000000010	1,9
									1000	7
									100000	5
									10000000	3
									1000000010	1,9
									1000	7
									100000	5
									10000000	3
									1000000010	1,9
									1000	7
									100000	5
									10000000	3
									1000000010	1,9
									1000	7
									100000	5
									10000000	3
									1000000010	1,9
									1000	7
									100000	5
									10000000	3
									1000000010	1,9
									1000	7
									100000	5
									10000000	3
									1000000010	1,9
									1000	7
									100000	5
									10000000	3
									1000000010	1,9
									1000	7
									100000	5
									10000000	3
									1000000010	1,9
									1000	7
									100000	5
									10000000	3
									1000000010	1,9
									1000	7
									100000	5
									10000000	3
									1000000010	1,9
									1000	7
									100000	5
									10000000	3
									1000000010	1,9
									1000	7
									100000	5
									10000000	3
									1000000010	1,9
									1000	7
									100000	5
									10000000	3
									1000000010	1,9
									1000	7
									100000	5
									10000000	3
									1000000010	1,9
									1000	7
									100000	5
									10000000	3
									1000000010	1,9
									1000	7
									100000	5
									10000000	3
									1000000010	1,9
									1000	7
									100000	5
									10000000	3
									1000000010	1,9
									1000	7
									100000	5
									10000000	3
									1000000010	1,9
									1000	7
									100000	5
									10000000	3
									1000000010	1,9
									1000	7
									100000	5
									10000000	3
									1000000010	1,9
									1000	7
									100000	5
									10000000	3
									1000000010	1,9
									1000	7
									100000	5
									10000000	3
									1000000010	1,9
									1000	7
									100000	5
									10000000	3
									1000000010	1,9
									1000	7
									100000	5
									10000000	3
									1000000010	1,9
									1000	7
									100000	5
									10000000	3
									1000000010	1,9
									1000	7
									100000	5
									10000000	3
									1000000010	1,9
									1000	7
									100000	5
									10000000	3
									1000000010	1,9
									1000	7
									100000	5
									10000000	3
									1000000010	1,9
									1000	7
									100000	5
									10000000	3
									1000000010	1,9
									1000	7
									100000	5
									10000000	3
									1000000010	1,9
									1000	7
									100000	5
									10000000	3
									1000000010	1,9
									1000	7
									100000	5
									10000000	3
									1000000010	1,9
									1000	7
									100000	5
									10000000	3
									1000000010	1,9
									1000	7
									100000	5
									10000000	3
									1000000010	1,9
									1000	7
									100000	5
									10000000	3
									1000000010	1,9
									1000	7
									100000	5
									10000000	3
									1000000010	1,9
									1000	7
									100000	5
									10000000	3
									1000000010	1,9
									1000	7
									100000	5
									10000000	3
									1000000010	1,9
									1000	7
									100000	5
									10000000	3
									1000000010	1,9
									1000	7
									100000	5
									10000000	3
									1000000010	1,9
									1000	7
									100000	5
									10000000	3
									1000000010	1,9
									1000	7
									100000	5
									10000000	3
									1000000010	1,9
									1000	7
									100000	5
									10000000	3
									1000000010	1,9
									1000	7
									100000	5
									10000000	3
									1000000010	1,9
									1000	7
									100000	5
									10000000	3
									1000000010	1,9
									1000	7
									100000	5
									10000000	3
									1000000010	1,9
									1000	7
									100000	5
									10000000	3
									1000000010	1,9
									1000	7
									100000	5
									10000000	3
									1000000010	1,9
									1000	7
									100000	5
									10000000	3
									1000000010	1,9
									1000	7
									100000	5
									10000000	3
									1000000010	1,9
									1000	7
									100000	5
									10000000	3
									1000000010	1,9
									1000	7
									100000	5
									10000000	3
									1000000010	1,9
									1000	7
									100000	5
									10000000	3
									1000000010	1,9
									1000	7
									100000	5
									10000000	3
									1000000010	1,9
									1000	7
									100000	5
									10000000	3
									1000000010	1,9
									1000	7
									100000	5
									10000000	3
									1000000010	1,9
									1000	7
									100000	5
									10000000	3
									1000000010	1,9
									1000	7
									100000	5
									10000000	3
									1000000010	1,9
									1000	7
									100000	5
									10000000	3
									1000000010	1,9
									1000	7
									100000	5
									10000000	3
									1000000010	1,9
									1000	7
									100000	5
									10000000	3
									1000000010	1,9
									1000	7
									100000	5
									10000000	3
									1000000010	1,9
									1000	7
									100000	5
									10000000	3
									1000000010	1,9
									1000	7
									100000	5
									10000000	3
									1000000010	1,9
									1000	7
									100000	5
									10000000	3
									1000000010	1,9
									1000	7
									100000	5
									10000000	3
									1000000010	1,9
									1000	7
									100000	5
									10000000	3
									1000000010	1,9
									1000	7
									100000	5
									10000000	3
									1000000010	1,9
									1000	7
									100000	5
									10000000	3
									1000000010	1,9
									1000	7
									100000	5
									10000000	3
									1000000010	1,9
									1000	7
									100000	5
									10000000	3
									1000000010	1,9
									1000	7
									100000	5
									10000000	3
									1000000010	1,9
									1000	7
									100000	5
									10000000	3
									1000000010	1,9
									1000	7
									100000	5
									10000000	3
									1000000010	1,9
									1000	7
									100000	5
									10000000	3
									1000000010	1,9
									1000	7
									100000	5
									10000000	3
									1000000010	1,9
									1000	7
									100000	5
									10000000	3
									1000000010	1,9
									1000	7
									100000	5
									10000000	3
									1000000010	1,9
									1000	7
									100000	5
									10000000	3
									1000000010	1,9
									1000	7
									100000	5
									10000000	3
									1000000010	1,9
									1000	7
									100000	5
									10000000	3
									1000000010	1,9
									1000	7
									100000	5
									10000000	3
									1000000010	1,9
									1000	7
									100000	5
									10000000	3
									1000000010	1,9
									1000	7
									100000	5
									10000000	3
									1000000010	1,9
									1000	7
									100000	5
									10000000	3
									1000000010	1,9
									1000	7
									100000	5
									10000000	3
									1000000010	1,9
									1000	7
									100000	5
									10000000	3
									1000000010	1,9
									1000	7
									100000	5
									10000000	3
									1000000010	1,9
									1000	7
									100000	5
									10000000	3
									1000000010	1,9
									1000	7
									100000	5
									10000000	3
									1000000010	1,9
									1000	7
									100000	5
									10000000	3
									1000000010	1,9
									1000	7
									100000	5
									10000000	3
									1000000010	1,9
									1000	7
									100000	5
									10000000	3
									1000000010	1,9
									1000	7
									100000	5
									10000000	3
									1000000010	1,9
									1000	7
									100000	5
									10000000	3
									1000000010	1,9
									1000	7
									100000	5
									10000000	3
									1000000010	1,9
									1000	7
									100000	5
									10000000	3
									1000000010	1,9
									1000	7
									100000	5
									10000000	3
									1000000010	1,9
									1000	7
									100000	5
									10000000	3
									1000000010	1,9
									1000	7
									100000	5
									10000000	3
									1000000010	1,9
									1000	7
									100000	5
									10000000	3
									1000000010	1,9
									1000	7
									100000	5
									10000000	3
									1000000010	1,9
									1000	7
									100000	5
									10000000	3
									1000000010	1,9
									1000	7
									100000	5
									10000000	3
									1000000010	1,9
									1000	7
									100000	5
									10000000	3
									1000000010	1,9
									1000	7
									100000	5
									10000000	3
									1000000010	1,9
									1000	7
									100000	5
									10000000	3
									1000000010	1,9
									1000	7
									100000	5
									10000000	3
									1000000010	1,9
									1000	7
									100000	5
									10000000	3
									1000000010	1,9
									1000	7
									100000	5
									10000000	3
									1000000010	1,9
									1000	7
									100000	5
									10000000	3
									1000000010	1,9
									1000	7
									100000	5
									10000000	3
									1000000010	1,9
									1000	7
									100000	5
									10000000	3
									1000000010	1,9
									1000	7
									100000	5
									10000000	3
									1000000010	1,9
									1000	7
									100000	5
									10000000	3
									1000000010	1,9
									1000	7
									100000	5
									10000000	3
									1000000010	1,9
									1000	7
									100000	5
									10000000	3
									1000000010	1,9
									1000	7
									100000	5
									10000000	3
									1000000010	1,9
									1000	7
									100000	5
									10000000	3
									1000000010	1,9
									1000	7
									100000	5
									10000000	3
									1000000010	1,9
									1000	7
									100000	5
									10000000	3
									1000000010	1,9
									1000	7
									100000	5
									10000000	3
									1000000010	1,9
									1000	7
									100000	5
									10000000	3
									1000000010	1,9
									1000	7
									100000	5
									10000000	3
									1000000010	1,9
									1000	7
									100000	5
									10000000	3
									1000000010	1,9
									1000	7
									100000	5
									10000000	3
									1000000010	1,9
									1000	7
									100000	5
									10000000	3
									1000000010	1,9
									1000	7
									100000	5
									10000000	3
									1000000010	1,9
									1000	7
									100000	5
									10000000	3
									1000000010	1,9
									1000	7
									100000	5
									10000000	3
									1000000010	1,9
									1000	7
									100000	5
									10000000	3
									1000000010	1,9
									1000	7
									100000	5
									10000000	3
									1000000010	1,9
									1000	7
									100000	5
									10000000	3
									1000000010	1,9
									1000	7
									100000	5
									10000000	3
									1000000010	1,9
									1000	7
									100000	5
									10000000	3
									1000000010	1,9
									1000	7
									100000	5
									10000000	3
									1000000010	1,9
									1000	7
									100000	5
									10000000	3
									1000000010	1,9
									1000	7
									100000	5
									10000000	3
									1000000010	1,9
									1000	7
									100000	5
									10000000	3
									1000000010	1,9
									1000	7
									100000	5
									10000000	3
									1000000010	1,9
									1000	7
									100000	5
									10000000	3
									1000000010	1,9
									1000	7
									100000	5
									10000000	3
									1000000010	1,9
									1000	7
									100000	5
									10000000	3
									1000000010	1,9
									1000	7
									100000	5
									10000000	3
									1000000010	1,9
									1000	7
									100000	5
									10000000	3
									1000000010	1,9
									1000	7
									100000	5
									10000000	3
									1000000010	1,9
									1000	7
									100000	5
									10000000	3
									1000000010	1,9
									1000	7
									100000	5
									10000000	3
									1000000010	1,9
									1000	7
									100000	5
									10000000	3
									1000000010	1,9
									1000	7
									100000	5
									10000000	3
									1000000010	1,9
									1000	7
									100000	5
									10000000	3
									1000000010	1,9
									1000	7
									100000	5
									10000000	3
									1000000010	1,9
									1000	7
									100000	5
									10000000	3
									1000000010	1,9
									1000	7
									100000	5
									10000000	3
									1000000010	1,9
									1000	7
									100000	5
									10000000	3
									1000000010	1,9
									1000	7
									100000	5
									10000000	3
									1000000010	1,9
									1000	7
									100000	5
									10000000	3
									1000000010	1,9
									1000	7
									100000	5
									10000000	3
									1000000010	1,9
									1000	7
									100000	5
									10000000	3
									1000000010	1,9
									1000	7
									100000	5
									10000000	3
									1000000010	1,9
									1000	7
									100000	5
									10000000	3
									1000000010	1,9
									1000	7
									100000	5
									10000000	3
									1000000010	1,9
									1000	7
									100000	5
									10000000	3
									1000000010	1,9
									1000	7
									100000	5
									10000000	3
									1000000010	1,9
									1000	7
									100000	5
									10000000	3
									1000000010	1,9
									1000	7
									100000	5
									10000000	3
									1000000010	1,9
									1000	7
									100000	5
									10000000	3
									1000000010	1,9
									1000	7
									100000	5
									10000000	3
									1000000010	1,9
									1000	7
									100000	5
									10000000	3
									1000000010	1,9
									1000	7
									100000	5
									10000000	3
									1000000010	1,9
									1000	7
									100000	5
									10000000	3
									1000000010	1,9
									1000	7
									100000	5
									10000000	3
									1000000010	1,9
									1000	7
									100000	5
									10000000	3
									1000000010	1,9
									1000	7
									100000	5
									10000000	3
									1000000010	1,9
									1000	7
									100000	5
									10000000	3
									1000000010	1,9
									1000	7
									100000	5
									10000000	3
									1000000010	1,9
									1000	7
									100000	5
									10000000	3
									1000000010	1,9
									1000	7
									100000	5
									10000000	3
									1000000010	1,9
									1000	7
									100000	5
									10000000	3
									1000000010	1,9
									1000	7
									100000	5
									10000000	3
									1000000010	1,9
									1000	7
									100000	5
									10000000	3
									1000000010	1,9
									1000	7
									100000	5
									10000000	3
									1000000010	1,9
									1000	7
									100000	5
									10000000	3
									1000000010	1,9
									1000	7
									100000	5
									10000000	3
									1000000010	1,9
									1000	7
									100000	5
									10000000	3
									1000000010	1,9
									1000	7
									100000	5
									10000000	3
									1000000010	1,9
									1000	7
									100000	5
									10000000	3
									1000000010	1,9
									1000	7
									100000	5
									10000000	3
									1000000010	1,9
									1000	7
									100000	5
									10000000	3
									1000000010	1,9
									1000	7
									100000	5
									10000000	3
									1000000010	1,9
									1000	7
									100000	5
									10000000	3
									1000000010	1,9
									1000	7
									100000	5
									10000000	3
									1000000010	1,9
									1000	7
									100000	5
									10000000	3
									1000000010	1,9
									1000	7
									100000	5
									10000000	3
									1000000010	1,9
									1000	7
									100000	5
									10000000	3
									1000000010	1,9
									1000	7
									100000	5
									10000000	3
									1000000010	1,9
									1000	7
									100000	5
									10000000	3
									1000000010	1,9
									1000	7
									100000	5
									10000000	3
									1000000010	1,9
									1000	7
									100000	5
									10000000	3
									1000000010	1,9
									1000	7
									100000	5
									10000000	3
									1000000010	1,9
									1000	7
									100000	5
									10000000	3
									1000000010	1,9
									1000	7
									100000	5
									10000000	3
									1111000011	1,2,3,4,9,10
									1111011110	1,2,3,4,6,7,8,9
									1110000	4,5,6
									110000101	2,3,8,10
									1000110110	1,5,6,8,9
									1011011001	1,3,4,6,7,10
									101110100	2,4,5,6,8
									10000001	3,10
									1001010110	1,4,6,8,9
									1110011001	1,2,3,6,7,10
									111101	5,6,7,8,10
									10001001	3,7,10
									1101110010	1,2,4,5,6,9
									10001111	3,7,8,9,10
									1100111110	1,2,5,6,7,8,9
									11	9,10
									1111111110	1,2,3,4,5,6,7,8,9
									1101000000	1,2,4
									111000	5,6,7
									101000001	2,4,10
									1010000110	1,3,8,9
									1111011101	1,2,3,4,6,7,8,10
									1101111	4,5,7,8,9,10
									111001101	2,3,4,7,8,10
									1010000110	1,3,8,9
									1111011100	1,2,3,4,6,7,8
									100000	5
									11001100	3,4,7,8
									1011100011	1,3,4,5,9,10
									0
									111000	5,6,7
									100001001	2,7,10
									10010100	3,6,8
									1101000001	1,2,4,10
									100	8
									0
									0
									0
									0
									0
									1110000100	1,2,3,8
									10010010	3,6,9
									101001101	2,4,7,8,10
									10000	6
									1001010000	1,4,6
									0
[truncated: 9,445 more rows]

## Sheet: Supp. Figure 8
Part b
## htsjdk.samtools.metrics.StringHeader
# picard.analysis.CollectInsertSizeMetrics HISTOGRAM_FILE=dn_TGACCAAT_L001_R.insert_size_histogram.all.pdf MINIMUM_PCT=0.5 INCLUDE_DUPLICATES=true INPUT=dn_TGACCAAT_L001_R.dedup.bam OUTPUT=dn_TGACCAAT_L001_R.insert_size_metrics.all.txt DEVIATIONS=10.0 METRIC_ACCUMULATION_LEVEL=[ALL_READS] ASSUME_SORTED=true STOP_AFTER=0 VERBOSITY=INFO QUIET=false VALIDATION_STRINGENCY=STRICT COMPRESSION_LEVEL=5 M…
## htsjdk.samtools.metrics.StringHeader
# Started on: Wed Oct 31 15:25:19 CDT 2018
## METRICS CLASS	picard.analysis.InsertSizeMetrics
MEDIAN_INSERT_SIZE	MEDIAN_ABSOLUTE_DEVIATION	MIN_INSERT_SIZE	MAX_INSERT_SIZE	MEAN_INSERT_SIZE	STANDARD_DEVIATION	READ_PAIRS	PAIR_ORIENTATION	WIDTH_OF_10_PERCENT	WIDTH_OF_20_PERCENT	WIDTH_OF_30_PERCENT	WIDTH_OF_40_PERCENT	WIDTH_OF_50_PERCENT	WIDTH_OF_60_PERCENT	WIDTH_OF_70_PERCENT	WIDTH_OF_80_PERCENT	WIDTH_OF_90_PERCENT	WIDTH_OF_99_PERCENT	SAMPLE	LIBRARY	READ_GROUP
74	12	12	333	77.0761	20.3077	112690	FR	5	7	13	21	25	35	37	49	57	145
## HISTOGRAM	java.lang.Integer
insert_size	All_Reads.fr_count
12	1
19	21
20	35
21	40
22	37
23	40
24	253
25	61
26	88
27	92
28	72
29	70
30	122
31	143
32	159
33	458
34	379
35	798
36	145
37	143
38	223
39	120
40	272
41	244
42	223
43	591
44	364
45	279
46	347
47	267
48	469
49	481
50	606
51	689
52	701
53	709
54	754
55	1031
56	632
57	861
58	983
59	1804
60	821
61	908
62	1251
63	7909
64	3490
65	1850
66	1413
67	1253
68	6844
69	877
70	1367
71	8590
72	2012
73	1019
74	1194
75	1746
76	8043
77	1198
78	641
79	739
80	634
81	735
82	544
83	1154
84	1103
85	969
86	1261
87	1000
88	1809
89	1389
90	1017
91	5204
92	4683
93	2507
94	612
95	411
96	493
97	653
98	4077
99	341
100	293
101	404
102	7119
103	239
104	151
105	176
106	170
107	215
108	96
109	42
110	66
111	141
112	187
113	127
114	72
115	73
116	108
117	218
118	113
119	149
120	108
121	59
122	35
123	24
124	72
125	46
126	39
127	52
128	33
129	32
130	38
131	48
132	63
133	57
134	132
135	96
136	107
137	91
138	78
139	74
140	49
141	31
142	28
143	19
144	28
145	198
146	445
147	288
148	23
149	8
150	10
151	6
152	5
153	11
154	15
155	10
156	11
157	6
158	8
159	32
160	6
161	4
162	10
163	4
164	6
165	44
166	20
167	50
168	47
169	37
170	43
171	7
172	2
173	6
174	2
175	7
176	3
178	13
179	2
181	2
182	5
183	3
184	4
185	5
186	3
187	6
188	5
189	17
190	3
192	4
193	2

[truncated: 8 more sheets: Supp. Figure 9, Supp. Figure 10, Supp. Figure 11, Supp. Figure 12, Supp. Figure 13, Supp. Figure 14, Supp. Figure 15, Supp. Figure 17]
